# Supplementary material for: Sympathetic nervous system controls resolution of inflammation via regulation of repulsive guidance molecule A
Source: Nat Commun. 2019 Feb 7;10:633. doi: 10.1038/s41467-019-08328-5 (PMC6367413; doi:10.1038/s41467-019-08328-5)
Supplement: Supplementary file 4 — Supplementary Data 1 [file 41467_2019_8328_MOESM4_ESM.xls]

## Sheet: Tabelle1
Antibody List	UniProt ID	+ RGM-A	RGM-A + beta 2 agonist			Phosph-Antibody	Phospho Site	+ RGM-A	RGM-A + beta 2 agonist
14-3-3 beta/zeta (Ab-184/186)	P63101	1.05377	0.63411	1.05377	-1.57701	14-3-3 beta/zeta (Phospho-Ser184/186)	S184	0.994469	1.09428	-1.00556	1.09428
				#DIV/0!	#DIV/0!		S186	0.994469	1.09428	-1.00556	1.09428
14-3-3 theta/tau (Ab-232)	P68254	0.75404	1.09306	-1.32619	1.09306	14-3-3 theta/tau (Phospho-Ser232)	S232	0.495014	0.794075	-2.02015	-1.25933
14-3-3 zeta (Ab-58)	P63101	0.688606	1.50387	-1.45221	1.50387	14-3-3 zeta (Phospho-Ser58)	S58	1.12749	0.26869	1.12749	-3.72176
14-3-3 zeta/delta (Ab-232)	P63101	0.663979	1.10803	-1.50607	1.10803	14-3-3 zeta/delta (Phospho-Thr232)	T232	0.847937	1.34963	-1.17933	1.34963
4E-BP1 (Ab-36)	Q60876	0.87048	0.918371	-1.14879	-1.08888	4E-BP1 (Phospho-Thr36)	T36	0.89859	1.07049	-1.11285	1.07049
4E-BP1 (Ab-45)	Q60876	0.793882	0.886507	-1.25963	-1.12802	4E-BP1 (Phospho-Thr45)	T45	0.933879	0.934332	-1.0708	-1.07028
4E-BP1 (Ab-65)	Q60876	0.728469	2.3305	-1.37274	2.3305	4E-BP1 (Phospho-Ser65)	S65	1.25844	1.01299	1.25844	1.01299
4E-BP1 (Ab-70)	Q60876	0.767942	1.38243	-1.30218	1.38243	4E-BP1 (Phospho-Thr70)	T70	1.25136	0.979204	1.25136	-1.02124
6-phosphofructo-2-kinase/fructose-2,6-biphosphatase 2 (PFKFB2) (Ab-483)	P70265	0.829231	1.06312	-1.20594	1.06312	6-phosphofructo-2-kinase/fructose-2,6-biphosphatase 2 (PFKFB2) (Phospho-Ser483)	S483	1.02832	1.07649	1.02832	1.07649
Abl1 (Ab-204)	P00520	0.57023	2.77835	-1.75368	2.77835	Abl1 (Phospho-Tyr204)	Y204	1.23382	0.926641	1.23382	-1.07917
Abl1 (Ab-754/735)	P00520	1.0064	1.51632	1.0064	1.51632	Abl1 (Phospho-Thr754/735)	T754	0.892986	0.89239	-1.11984	-1.12059
	P00520			#DIV/0!	#DIV/0!	Abl1 (Phospho-Thr754/735)	T735	0.892986	0.89239	-1.11984	-1.12059
Abl1 (Phospho-Tyr412)	P00520			#DIV/0!	#DIV/0!	Abl1 (Phospho-Tyr412)	Y412	1.22265	0.94112	1.22265	-1.06256
ACC1 (Ab-79)	Q5SWU9	1.02888	1.00502	1.02888	1.00502	ACC1 (Phospho-Ser79)	S79	1.15845	0.85781	1.15845	-1.16576
ACC1 (Ab-80)	Q5SWU9	0.677406	1.07779	-1.47622	1.07779	ACC1 (Phospho-Ser80)	S80	1.189	0.912966	1.189	-1.09533
ACK1 (Phospho-Tyr284)	O54967			#DIV/0!	#DIV/0!	ACK1 (Phospho-Tyr284)	Y284	0.620411	2.044	-1.61183	2.044
Actin Pan (a/b/g) (Ab-55/53)	P68033	0.770737	1.25926	-1.29746	1.25926	Actin Pan (a/b/g) (Phospho-Tyr55/53)	Y55	0.908629	1.5397	-1.10056	1.5397
	P68033			#DIV/0!	#DIV/0!	Actin Pan (a/b/g) (Phospho-Tyr55/53)	Y53	0.908629	1.5397	-1.10056	1.5397
ADD1 (Ab-726)	Q9QYC0	1.05821	0.982606	1.05821	-1.0177	ADD1 (Phospho-Ser726)	S726	1.13496	0.843867	1.13496	-1.18502
AFX/FOXO4 (Ab-197)	Q9WVH3	1.4678	1.14377	1.4678	1.14377	AFX/FOXO4 (Phospho-Ser197)	S197	0.696607	1.1489	-1.43553	1.1489
AKT1 (Ab-124)	P31750	0.806975	1.06109	-1.2392	1.06109	AKT1 (Phospho-Ser124)	S124	1.25501	0.937696	1.25501	-1.06644
AKT1 (Ab-246)	P31750	0.939014	0.977436	-1.06495	-1.02308	AKT1 (Phospho-Ser246)	S246	0.636936	1.0132	-1.57002	1.0132
AKT1 (Ab-308)	P31750	0.972842	1.02873	-1.02792	1.02873	AKT1 (Phospho-Thr308)	T308	1.18322	0.811075	1.18322	-1.23293
AKT1 (Ab-326)	P31750	0.839033	1.02398	-1.19185	1.02398	AKT1 (Phospho-Tyr326)	Y326	0.911386	1.27647	-1.09723	1.27647
AKT1 (Ab-450)	P31750	0.971647	0.949908	-1.02918	-1.05273	AKT1 (Phospho-Thr450)	T450	1.33336	0.788687	1.33336	-1.26793
AKT1 (Ab-473)	P31750	1.1677	0.816546	1.1677	-1.22467	AKT1 (Phospho-Ser473)	S473	0.983154	0.560783	-1.01713	-1.78322
AKT1 (Ab-474)	P31750	0.634004	1.31672	-1.57728	1.31672	AKT1 (Phospho-Tyr474)	Y474	0.619582	1.35245	-1.61399	1.35245
AKT1 (Ab-72)	P31750	0.850409	1.01626	-1.17591	1.01626	AKT1 (Phospho-Thr72)	T72	0.948401	0.841041	-1.05441	-1.189
AKT1/2/3 (Ab-315)	P31750	1.08014	1.11381	1.08014	1.11381					#DIV/0!	#DIV/0!
AKT1S1 (Ab-246)	Q9D1F4	0.565278	1.62415	-1.76904	1.62415	AKT1S1 (Phospho-Thr246)	T246	1.12396	0.924843	1.12396	-1.08126
AKT2 (Ab-474)	Q60823	0.989886	1.02194	-1.01022	1.02194	AKT2 (Phospho-Ser474)	S474	1.39183	0.913259	1.39183	-1.09498
ALK (Ab-1507)	P97793	0.909687	1.06354	-1.09928	1.06354	ALK (Phospho-Tyr1507)	Y1507	0.932277	1.24178	-1.07264	1.24178
ALK (Ab-1604)	P97793	0.90177	1.12698	-1.10893	1.12698	ALK (Phospho-Tyr1604)	Y1604	0.89964	1.18087	-1.11156	1.18087
AMPK beta1 (Ab-182)	Q9R078	0.757363	1.18229	-1.32037	1.18229	AMPK beta1 (Phospho-Ser182)	S182	1.4543	0.843224	1.4543	-1.18592
AMPK1 (Ab-172)	Q5EG47	0.855535	1.0244	-1.16886	1.0244	AMPK1 (Phospho-Thr172)	T172	0.536621	1.74951	-1.86351	1.74951
AMPK1/AMPK2 (Ab-485/491)	Q5EG47	0.869932	0.967351	-1.14951	-1.03375	AMPK1/AMPK2 (Phospho-Ser485/491)	S485	1.11198	0.954173	1.11198	-1.04803
AMPK1/AMPK2 (Ab-485/491)	Q5EG47			#DIV/0!	#DIV/0!	AMPK1/AMPK2 (Phospho-Ser485/491)	S491	1.11198	0.954173	1.11198	-1.04803
Amyloid beta A4 (Ab-743/668)	P12023	0.433483	1.31502	-2.3069	1.31502	Amyloid beta A4 (Phospho-Thr743/668)	T743	1.08479	1.82301	1.08479	1.82301
Amyloid beta A4 (Ab-743/668)	P12023			#DIV/0!	#DIV/0!	Amyloid beta A4 (Phospho-Thr743/668)	T668	1.08479	1.82301	1.08479	1.82301
Androgen Receptor (Ab-213)	P19091	1.07466	1.13868	1.07466	1.13868	Androgen Receptor (Phospho-Ser213)	S213	1.60774	0.766323	1.60774	-1.30493
Androgen Receptor (Ab-650)	P19091	1.03198	0.936726	1.03198	-1.06755	Androgen Receptor (Phospho-Ser650)	S650	1.33301	0.649254	1.33301	-1.54023
A-RAF (Ab-301/302)	P04627	0.930281	0.913629	-1.07494	-1.09454	A-RAF (Phospho-Tyr301/302)	Y301	0.818333	1.16662	-1.222	1.16662
A-RAF (Ab-301/302)	P04627			#DIV/0!	#DIV/0!	A-RAF (Phospho-Tyr301/302)	Y302	0.818333	1.16662	-1.222	1.16662
Arrestin-1 (Ab-412)	Q8BWG8	0.797534	1.24832	-1.25387	1.24832	Arrestin-1 (Phospho-Ser412)	S412	1.1098	0.883597	1.1098	-1.13174
ASK1 (Ab-83)	O35099	1.20365	0.818127	1.20365	-1.2223	ASK1 (Phospho-Ser83)	S83	1.26075	0.884148	1.26075	-1.13103
ASK1 (Ab-966)	O35099	0.855093	1.02104	-1.16946	1.02104	ASK1 (Phospho-Ser966)	S966	0.305086	2.84196	-3.27776	2.84196
ATF1 (Ab-63)	P81269	0.789353	0.779121	-1.26686	-1.2835	ATF1 (Phospho-Ser63)	S63	1.15676	0.820516	1.15676	-1.21875
ATF2 (Ab-112/94)	P16951	0.927263	0.720725	-1.07844	-1.38749	ATF2 (Phospho-Ser112/94)	S112	1.29869	0.817992	1.29869	-1.22251
				#DIV/0!	#DIV/0!	ATF2 (Phospho-Ser112/94)	S94	1.29869	0.817992	1.29869	-1.22251
ATF2 (Ab-62/44)	P16951	0.51044	1.17332	-1.95909	1.17332	ATF2 (Phospho-Ser62/44)	S62	0.78355	2.0856	-1.27624	2.0856
				#DIV/0!	#DIV/0!	ATF2 (Phospho-Ser62/44)	S44	0.78355	2.0856	-1.27624	2.0856
ATF2 (Ab-69/51)	P16951	1.03161	0.909214	1.03161	-1.09985	ATF2 (Phospho-Thr69/51)	T69	1.02926	1.00228	1.02926	1.00228
				#DIV/0!	#DIV/0!	ATF2 (Phospho-Thr69/51)	T51	1.02926	1.00228	1.02926	1.00228
ATF2 (Ab-71/53)	P16951	1.14742	0.848224	1.14742	-1.17893	ATF2 (Phospho-Thr71/53)	T71	0.94075	0.903937	-1.06298	-1.10627
				#DIV/0!	#DIV/0!	ATF2 (Phospho-Thr71/53)	T53	0.94075	0.903937	-1.06298	-1.10627
ATF2 (Ab-73/55)	P16951	1.10326	0.862435	1.10326	-1.15951	ATF2 (Phospho-Thr73/55)	T73	1.20828	0.779726	1.20828	-1.2825
				#DIV/0!	#DIV/0!	ATF2 (Phospho-Thr73/55)	T55	1.20828	0.779726	1.20828	-1.2825
ATF4 (Ab-245)	Q06507	1.28488	0.862378	1.28488	-1.15958	ATF4 (Phospho-Ser245)	S245	0.730691	0.83733	-1.36857	-1.19427
ATM (Ab-1981)	Q62388	0.974888	1.0657	-1.02576	1.0657					#DIV/0!	#DIV/0!
ATP1A1/Na+K+ ATPase1 (Ab-23)	Q8VDN2	1.04846	1.00581	1.04846	1.00581	ATP1A1/Na+K+ ATPase1 (Phospho-Ser23)	S23	0.944368	1.23149	-1.05891	1.23149
ATPase (Ab-16)	Q8VDN2	1.54496	0.66801	1.54496	-1.49698	ATPase (Phospho-Ser16)	S16	1.37728	0.802527	1.37728	-1.24606
ATP-Citrate Lyase (Ab-454)	Q91V92	0.958484	0.885729	-1.04331	-1.12901	ATP-Citrate Lyase (Phospho-Ser454)	S454	1.09008	0.996106	1.09008	-1.00391
ATRIP (Ab-68/72)	Q8BMG1	0.524529	1.36203	-1.90647	1.36203	ATRIP (Phospho-Ser68/72)	S68	1.17388	1.06099	1.17388	1.06099
ATRIP (Ab-68/72)	Q8BMG1			#DIV/0!	#DIV/0!	ATRIP (Phospho-Ser68/72)	S72	1.17388	1.06099	1.17388	1.06099
AurA (Ab-288)	P97477	0.959144	1.08785	-1.0426	1.08785	AurA (Phospho-Thr288)	T288	0.903061	1.55076	-1.10735	1.55076
AurA (Ab-342)	P97477	0.78252	1.18995	-1.27792	1.18995	AurA (Phospho-Ser342)	S342	0.69245	1.11277	-1.44415	1.11277
AurB (Ab-12)	O70126	0.984046	1.0828	-1.01621	1.0828	AurB (Phospho-Tyr12)	Y12	0.890949	1.19905	-1.1224	1.19905
AurB (Ab-232)	O70126	0.974646	1.29505	-1.02601	1.29505	AurB (Phospho-Thr232)	T232	0.747015	1.37848	-1.33866	1.37848
AurB/C (Ab-202/175)	O70126			#DIV/0!	#DIV/0!					#DIV/0!	#DIV/0!
AXL (Phospho-Tyr691)	Q00993			#DIV/0!	#DIV/0!	AXL (Phospho-Tyr691)	Y691	1.00073	0.895026	1.00073	-1.11729
BAD (Ab-112)	Q61337	1.13432	0.985054	1.13432	-1.01517	BAD (Phospho-Ser112)	S112	0.64766	0.889315	-1.54402	-1.12446
BAD (Ab-134)	Q61337	0.941348	0.979489	-1.06231	-1.02094	BAD (Phospho-Ser134)	S134	0.887582	1.02674	-1.12666	1.02674
BAD (Ab-136)	Q61337	1.2841	0.807962	1.2841	-1.23768	BAD (Phospho-Ser136)	S136	1.07716	0.9992	1.07716	-1.0008
BAD (Ab-155)	Q61337	1.18858	0.837721	1.18858	-1.19371	BAD (Phospho-Ser155)	S155	1.17952	2.5146	1.17952	2.5146
BAD (Ab-91/128)	Q61337	1.10248	0.751386	1.10248	-1.33087	BAD (Phospho-Ser91/128)	S91	0.914567	0.935367	-1.09341	-1.0691
BAD (Ab-91/128)	Q61337			#DIV/0!	#DIV/0!	BAD (Phospho-Ser91/128)	S128	0.914567	0.935367	-1.09341	-1.0691
BAX (Ab-167)	Q07813	0.995672	0.798828	-1.00435	-1.25183	BAX (Phospho-Thr167)	T167	0.869328	1.03062	-1.15031	1.03062
BCL-2 (Ab-56)	P10417	0.825003	1.12613	-1.21212	1.12613	BCL-2 (Phospho-Thr56)	T56	1.01755	0.878831	1.01755	-1.13787
BCL-2 (Ab-69)	P10417	1.00398	0.871673	1.00398	-1.14722	BCL-2 (Phospho-Thr69)	T69	0.789836	1.50221	-1.26609	1.50221
BCL-2 (Ab-70)	P10417	0.964685	0.885638	-1.03661	-1.12913	BCL-2 (Phospho-Ser70)	S70	2.13333	0.411198	2.13333	-2.43192
BCL-2 (Phospho-Ser87)	P10417			#DIV/0!	#DIV/0!	BCL-2 (Phospho-Ser87)	S87	1.1349	0.873506	1.1349	-1.14481
BCL-6 (Ab-333)	P41183	0.69602	1.03904	-1.43674	1.03904					#DIV/0!	#DIV/0!
BCL-XL (Ab-47)	Q64373	0.615981	1.17229	-1.62343	1.17229	BCL-XL (Phospho-Thr47)	T47	1.14773	0.917121	1.14773	-1.09037
BCL-XL (Phospho-Ser62)	Q64373			#DIV/0!	#DIV/0!	BCL-XL (Phospho-Ser62)	S62	1.13481	0.810911	1.13481	-1.23318
BCR (Ab-177)	Q6PAJ1	1.0677	1.08152	1.0677	1.08152	BCR (Phospho-Tyr177)	Y177	0.917687	0.901065	-1.0897	-1.1098
BCR (Ab-360)	Q6PAJ1	1.07023	0.943864	1.07023	-1.05947	BCR (Phospho-Tyr360)	Y360	0.893152	0.987675	-1.11963	-1.01248
Beta actin	A1E281	0.657265	2.0823	-1.52146	2.0823					#DIV/0!	#DIV/0!
BID (Ab-78)	P70444	0.598332	1.34796	-1.67131	1.34796	BID (Phospho-Ser78)	S78	1.25694	0.81354	1.25694	-1.2292
BIM (Ab-69/65)	O54918	0.91582	0.889086	-1.09192	-1.12475	BIM (Phospho-Ser69/65)	S69	0.883252	0.973111	-1.13218	-1.02763
BIM (Ab-69/65)	O54918			#DIV/0!	#DIV/0!	BIM (Phospho-Ser69/65)	S65	0.883252	0.973111	-1.13218	-1.02763
BLNK (Ab-96)	Q9QUN3	0.986623	1.98032	-1.01356	1.98032	BLNK (Phospho-Tyr96)	Y96	0.878369	1.26534	-1.13847	1.26534
BLNK (Phospho-Tyr84)	Q9QUN3			#DIV/0!	#DIV/0!	BLNK (Phospho-Tyr84)	Y84	1.41199	0.74095	1.41199	-1.34962
B-RAF (Ab-446)	P28028	0.941326	1.07644	-1.06233	1.07644	B-RAF (Phospho-Ser446)	S446	0.974977	0.791015	-1.02567	-1.2642
B-RAF (Ab-598)	P28028	0.586317	1.49224	-1.70556	1.49224	B-RAF (Phospho-Thr598)	T598	1.06922	0.983811	1.06922	-1.01646
B-RAF (Ab-601)	P28028	0.962581	0.962582	-1.03887	-1.03887	B-RAF (Phospho-Ser601)	S601	1.04172	0.923339	1.04172	-1.08303
BRCA1 (Ab-1457)	P48754	0.455916	1.08715	-2.19339	1.08715	BRCA1 (Phospho-Ser1457)	S1457	0.922574	0.854156	-1.08392	-1.17075
BRCA1 (Ab-1524)	P48754	0.86164	1.17773	-1.16058	1.17773	BRCA1 (Phospho-Ser1524)	S1524	1.40254	0.867298	1.40254	-1.15301
BRCA1 (Phospho-Ser1423)	P48754			#DIV/0!	#DIV/0!	BRCA1 (Phospho-Ser1423)	S1423	0.574793	1.44388	-1.73976	1.44388
Breast tumor kinase (Phospho-Tyr447)	Q64434			#DIV/0!	#DIV/0!	Breast tumor kinase (Phospho-Tyr447)	Y447	1.17492	0.759435	1.17492	-1.31677
BTK (Ab-223)	P35991	1.41143	1.29645	1.41143	1.29645	BTK (Phospho-Tyr223)	Y223	1.99851	0.874148	1.99851	-1.14397
BTK (Phospho-Tyr550)	P35991			#DIV/0!	#DIV/0!	BTK (Phospho-Tyr550)	Y550	1.08493	1.03897	1.08493	1.03897
c-Abl (Ab-412)	P00520	0.739904	1.18488	-1.35153	1.18488	c-Abl (Phospho-Tyr412)	Y412	1.48303	0.491918	1.48303	-2.03286
c-Abl (Phospho-Tyr245)	P00520			#DIV/0!	#DIV/0!	c-Abl (Phospho-Tyr245)	Y245	0.872291	0.760323	-1.14641	-1.31523
Calmodulin (Ab-79/81)	P0DP26	1.05123	0.931342	1.05123	-1.07372	Calmodulin (Phospho-Thr79/Ser81)	T79	1.11142	1.0555	1.11142	1.0555
	P0DP26			#DIV/0!	#DIV/0!	Calmodulin (Phospho-Thr79/Ser81)	S81	1.11142	1.0555	1.11142	1.0555
Calsenilin/KCNIP3 (Ab-63)	Q9QXT8	0.973	1.01406	-1.02775	1.01406	Calsenilin/KCNIP3 (Phospho-Ser63)	S63	0.869699	1.19122	-1.14982	1.19122
CaMK1-alpha (Ab-177)	Q91YS8	1.11166	0.874011	1.11166	-1.14415	CaMK1-alpha (Phospho-Thr177)	T177	0.946351	1.07962	-1.05669	1.07962
CaMK2 alpha/beta/delta (Phospho-Thr305)	P11798			#DIV/0!	#DIV/0!	CaMK2 alpha/beta/delta (Phospho-Thr305)	T305	1.06399	0.96137	1.06399	-1.04018
CaMK2A (Ab-286)	P11798	0.863221	1.00063	-1.15845	1.00063	CaMK2A (Phospho-Thr286)	T286	0.371577	1.825	-2.69123	1.825
CaMK2-beta/gamma/delta (Ab-287)	P28652	0.720418	1.64146	-1.38808	1.64146	CaMK2-beta/gamma/delta (Phospho-Thr287)	T287	0.998794	0.92969	-1.00121	-1.07563
CaMK4 (Ab-196/200)	P08414	1.1393	0.846624	1.1393	-1.18116	CaMK4 (Phospho-Thr196/200)	T196	1.50588	0.520198	1.50588	-1.92234
CaMK4 (Ab-196/200)	P08414			#DIV/0!	#DIV/0!	CaMK4 (Phospho-Thr196/200)	T200	1.50588	0.520198	1.50588	-1.92234
Caspase 1 (Ab-376)	P29452	0.855885	1.13335	-1.16838	1.13335	Caspase 1 (Phospho-Ser376)	S376	1.00236	1.20076	1.00236	1.20076
Caspase 2 (Ab-157)	P29594	0.895339	1.2691	-1.1169	1.2691	Caspase 2 (Phospho-Ser157)	S157	1.32332	1.19108	1.32332	1.19108
Caspase 3 (Ab-150)	P70677	1.17732	0.830364	1.17732	-1.20429	Caspase 3 (Phospho-Ser150)	S150	1.20524	1.34879	1.20524	1.34879
Caspase 6 (Ab-257)	O08738	1.03155	0.848813	1.03155	-1.17812	Caspase 6 (Phospho-Ser257)	S257	1.06066	1.01337	1.06066	1.01337
Caspase 8 (Ab-347)	O89110	1.12863	0.842966	1.12863	-1.18629	Caspase 8 (Phospho-Ser347)	S347	1.14536	1.08089	1.14536	1.08089
Caspase 9 (Ab-125)	Q8C3Q9	1.14008	0.810327	1.14008	-1.23407	Caspase 9 (Phospho-Thr125)	T125	1.17384	0.978585	1.17384	-1.02188
Caspase 9 (Ab-144)	Q8C3Q9	1.23914	0.871873	1.23914	-1.14696	Caspase 9 (Phospho-Ser144)	S144	1.18628	1.40711	1.18628	1.40711
Caspase 9 (Ab-153)	Q8C3Q9	0.504486	1.22146	-1.98221	1.22146	Caspase 9 (Phospho-Tyr153)	Y153	0.659352	1.47097	-1.51664	1.47097
Caspase 9 (Ab-196)	Q8C3Q9	0.607087	1.44131	-1.64721	1.44131	Caspase 9 (Phospho-Ser196)	S196	0.835694	1.31643	-1.19661	1.31643
Catalase (Ab-385)	P24270	0.762238	0.966989	-1.31193	-1.03414	Catalase (Phospho-Tyr385)	Y385	0.987584	1.14533	-1.01257	1.14533
Catenin beta (Ab-33)	Q02248	1.01006	0.836088	1.01006	-1.19605	Catenin beta (Phospho-Ser33)	S33	1.21585	1.05995	1.21585	1.05995
Catenin beta (Ab-37)	Q02248	0.74631	0.999586	-1.33993	-1.00041	Catenin beta (Phospho-Ser37)	S37	0.724525	1.0192	-1.38021	1.0192
Catenin beta (Ab-41/45)	Q02248	0.958899	0.981495	-1.04286	-1.01885	Catenin beta (Phospho-Thr41/Ser45)	T41	1.34092	0.872294	1.34092	-1.1464
				#DIV/0!	#DIV/0!	Catenin beta (Phospho-Thr41/Ser45)	S45	1.34092	0.872294	1.34092	-1.1464
Catenin beta (Ab-489)	Q02248	0.877571	1.31468	-1.13951	1.31468	Catenin beta (Phospho-Tyr489)	Y489	0.906462	1.00278	-1.10319	1.00278
Catenin beta (Ab-654)	Q02248	1.14825	0.836819	1.14825	-1.195	Catenin beta (Phospho-Tyr654)	Y654	1.05886	1.35307	1.05886	1.35307
Catenin delta-1 (Ab-228)	P30999	0.981048	0.878285	-1.01932	-1.13858	Catenin delta-1 (Phospho-Tyr228)	Y228	0.863461	0.963252	-1.15813	-1.03815
Caveolin-1 (Ab-14)	P49817	1.23916	0.807464	1.23916	-1.23845	Caveolin-1 (Phospho-Tyr14)	Y14	1.18572	1.04645	1.18572	1.04645
CBL (Phospho-Tyr700)	P22682			#DIV/0!	#DIV/0!	CBL (Phospho-Tyr700)	Y700	1.14253	1.1013	1.14253	1.1013
CBL (Phospho-Tyr774)	P22682			#DIV/0!	#DIV/0!	CBL (Phospho-Tyr774)	Y774	1.38347	0.897621	1.38347	-1.11406
CD19 (Ab-531)	P25918	1.71332	0.635935	1.71332	-1.57249	CD19 (Phospho-Tyr531)	Y531	1.31519	0.850631	1.31519	-1.1756
CD22/BL-CAM (Phospho-Tyr807)	P35329			#DIV/0!	#DIV/0!	CD22/BL-CAM (Phospho-Tyr807)	Y807	1.32267	0.965063	1.32267	-1.0362
CD227/mucin 1 (Ab-1243)	Q02496	0.579977	1.24904	-1.72421	1.24904	CD227/mucin 1 (Phospho-Tyr1243)	Y1243	0.864433	1.2674	-1.15683	1.2674
CD28 (Phospho-Tyr218)	P31041			#DIV/0!	#DIV/0!	CD28 (Phospho-Tyr218)	Y218	1.34449	0.986844	1.34449	-1.01333
CD32 (FcgammaRIIb) (Ab-292)	P08101	0.924419	1.40898	-1.08176	1.40898					#DIV/0!	#DIV/0!
CD3Z (Ab-142)	P24161	0.938876	1.18418	-1.0651	1.18418	CD3Z (Phospho-Tyr142)	Y142	0.684134	1.0754	-1.4617	1.0754
CD4 (Ab-433)	P06332	0.517477	2.36174	-1.93245	2.36174	CD4 (Phospho-Ser433)	S433	0.685309	1.42553	-1.4592	1.42553
CD45 (Phospho-Ser1007)	P06800			#DIV/0!	#DIV/0!	CD45 (Phospho-Ser1007)	S1007	0.898676	1.25978	-1.11275	1.25978
CD5 (Ab-453)	P13379	0.75216	1.36797	-1.3295	1.36797	CD5 (Phospho-Tyr453)	Y453	1.14719	0.805554	1.14719	-1.24138
CDC25A (Ab-124)	P48964	0.758305	1.2291	-1.31873	1.2291	CDC25A (Phospho-Ser124)	S124	0.830055	1.1153	-1.20474	1.1153
CDC25A (Ab-178)	P48964	0.874364	1.41467	-1.14369	1.41467					#DIV/0!	#DIV/0!
CDC25A (Ab-75)	P48964	1.1001	1.16419	1.1001	1.16419	CDC25A (Phospho-Ser75)	S75	1.24605	0.373456	1.24605	-2.67769
CDC25B (Ab-323)	P30306	1.25603	0.834458	1.25603	-1.19838	CDC25B (Phospho-Ser323)	S323	1.10754	0.990833	1.10754	-1.00925
CDC25B (Ab-353)	P30306	0.711717	1.07149	-1.40505	1.07149	CDC25B (Phospho-Ser353)	S353	0.7114	1.28569	-1.40568	1.28569
CDC25C (Ab-216)	P48967	0.575321	2.11992	-1.73816	2.11992	CDC25C (Phospho-Ser216)	S216	0.837016	0.287813	-1.19472	-3.47448
CDC25C (Phospho-Thr48)	P48967			#DIV/0!	#DIV/0!	CDC25C (Phospho-Thr48)	T48	0.977991	0.79763	-1.0225	-1.25371
CDK1/CDC2 (Ab-14)	P11440	1.07855	0.983963	1.07855	-1.0163	CDK1/CDC2 (Phospho-Thr14)	T14	1.00249	0.980548	1.00249	-1.01984
CDK1/CDC2 (Ab-15)	P11440	0.993152	0.872066	-1.0069	-1.1467	CDK1/CDC2 (Phospho-Tyr15)	Y15	1.93357	1.70921	1.93357	1.70921
CDK2 (Ab-160)	P97377	1.40203	0.788284	1.40203	-1.26858	CDK2 (Phospho-Thr160)	T160	0.581405	1.21281	-1.71997	1.21281
CDK5 (Ab-15)	P49615	0.602439	1.45851	-1.65992	1.45851	CDK5 (Phospho-Tyr15)	Y15	0.871733	1.06029	-1.14714	1.06029
CDK7 (Ab-170)	Q03147	0.813112	1.03862	-1.22984	1.03862	CDK7 (Phospho-Thr170)	T170	0.959248	1.34617	-1.04248	1.34617
Chk1 (Ab-280)	O35280	1.01801	1.0455	1.01801	1.0455	Chk1 (Phospho-Ser280)	S280	1.22511	0.693505	1.22511	-1.44195
Chk1 (Ab-286)	O35280	0.655087	1.14084	-1.52652	1.14084	Chk1 (Phospho-Ser286)	S286	0.879783	1.08629	-1.13664	1.08629
Chk1 (Ab-317)	O35280	0.851274	1.42378	-1.17471	1.42378	Chk1 (Phospho-Ser317)	S317	1.29278	1.36722	1.29278	1.36722
Chk1 (Ab-345)	O35280	0.868663	1.14804	-1.15119	1.14804	Chk1 (Phospho-Ser345)	S345	0.574802	1.85303	-1.73973	1.85303
Chk1 (Phospho-Ser296)	O35280			#DIV/0!	#DIV/0!	Chk1 (Phospho-Ser296)	S296	0.866478	0.879438	-1.1541	-1.13709
Chk1 (Phospho-Ser301)	O35280			#DIV/0!	#DIV/0!	Chk1 (Phospho-Ser301)	S301	1.07276	0.942296	1.07276	-1.06124
Chk2 (Ab-383)	Q9Z265	0.7562	1.00317	-1.3224	1.00317	Chk2 (Phospho-Thr383)	T383	1.43054	0.788095	1.43054	-1.26888
Chk2 (Ab-387)	Q9Z265	0.82251	1.02627	-1.21579	1.02627	Chk2 (Phospho-Thr387)	T387	1.3164	0.72739	1.3164	-1.37478
Chk2 (Ab-516)	Q9Z265	1.02095	1.30846	1.02095	1.30846	Chk2 (Phospho-Ser516)	S516	0.82538	1.15817	-1.21156	1.15817
Chk2 (Ab-68)	Q9Z265	0.540183	1.36519	-1.85123	1.36519	Chk2 (Phospho-Thr68)	T68	0.914181	0.90228	-1.09388	-1.1083
c-Jun (Ab-170)	P05627	0.937344	1.44537	-1.06684	1.44537	c-Jun (Phospho-Tyr170)	Y170	2.31158	1.11043	2.31158	1.11043
c-Jun (Ab-239)	P05627	0.932435	0.981836	-1.07246	-1.0185	c-Jun (Phospho-Thr239)	T239	0.919461	0.867812	-1.08759	-1.15232
c-Jun (Ab-243)	P05627	0.892846	0.934906	-1.12001	-1.06963	c-Jun (Phospho-Ser243)	S243	0.729101	0.703988	-1.37155	-1.42048
c-Jun (Ab-63)	P05627	0.847827	1.39315	-1.17949	1.39315	c-Jun (Phospho-Ser63)	S63	1.03331	0.867369	1.03331	-1.15291
c-Jun (Ab-91)	P05627	0.976765	0.937635	-1.02379	-1.06651	c-Jun (Phospho-Thr91)	T91	1.00442	0.929991	1.00442	-1.07528
c-Jun (Ab-93)	P05627	0.853854	1.06941	-1.17116	1.06941	c-Jun (Phospho-Thr93)	T93	1.18929	0.597144	1.18929	-1.67464
c-Jun (Phospho-Ser73)	P05627			#DIV/0!	#DIV/0!	c-Jun (Phospho-Ser73)	S73	0.29447	1.13353	-3.39594	1.13353
CK1-A (Ab-321)	Q8BK63	1.00607	0.845318	1.00607	-1.18299	CK1-A (Phospho-Thr321)	T321	0.877422	1.05365	-1.1397	1.05365
CK1-A/A2 (Phospho-Tyr294)	Q8BK63			#DIV/0!	#DIV/0!	CK1-A/A2 (Phospho-Tyr294)	Y294	1.05998	1.13993	1.05998	1.13993
CK2-b (Ab-209)	P67871	0.978994	0.930527	-1.02146	-1.07466	CK2-b (Phospho-Ser209)	S209	1.20586	0.987716	1.20586	-1.01244
Claudin 3 (Ab-219)	Q9Z0G9			#DIV/0!	#DIV/0!	Claudin 3 (Phospho-Tyr219)	Y219	0.701705	1.16351	-1.4251	1.16351
Claudin 6 (Phospho-Tyr219)	Q9Z262			#DIV/0!	#DIV/0!	Claudin 6 (Phospho-Tyr219)	Y219	0.803116	1.09962	-1.24515	1.09962
Claudin 7 (Ab-210)	Q9Z261	1.1029	0.953259	1.1029	-1.04903	Claudin 7 (Phospho-Tyr210)	Y210	0.731812	1.12632	-1.36647	1.12632
Coagulation Factor III (Phospho-Ser290)	P20352			#DIV/0!	#DIV/0!	Coagulation Factor III (Phospho-Ser290)	S290	1.0117	1.18573	1.0117	1.18573
Cofilin (Ab-3)	P18760	1.07699	1.03473	1.07699	1.03473	Cofilin (Phospho-Ser3)	S3	2.28444	0.979861	2.28444	-1.02055
Connexin 43 (Ab-367)	P23242	0.638744	1.31828	-1.56557	1.31828	Connexin 43 (Phospho-Ser367)	S367	0.47773	2.10617	-2.09323	2.10617
Cortactin (Ab-421)	Q60598	1.12114	0.77955	1.12114	-1.28279	Cortactin (Phospho-Tyr421)	Y421	3.35812	0.30433	3.35812	-3.28591
Cortactin (Ab-466)	Q60598	1.06683	0.93052	1.06683	-1.07467	Cortactin (Phospho-Tyr466)	Y466	0.596152	0.867601	-1.67742	-1.1526
CPI17 alpha (Ab-38)	Q91VC7	1.14421	0.941348	1.14421	-1.06231	CPI17 alpha (Phospho-Thr38)	T38	1.06303	0.948987	1.06303	-1.05375
c-PLA2 (Ab-505)	P47713	1.06662	0.788424	1.06662	-1.26835	c-PLA2 (Phospho-Ser505)	S505	1.59974	1.14743	1.59974	1.14743
CREB (Ab-100)	Q01147	1.05221	1.05701	1.05221	1.05701	CREB (Phospho-Thr100)	T100	0.741373	0.966587	-1.34885	-1.03457
CREB (Ab-121)	Q01147	1.11072	0.888911	1.11072	-1.12497	CREB (Phospho-Ser121)	S121	1.06799	1.09963	1.06799	1.09963
CREB (Ab-129)	Q01147	1.18336	0.85617	1.18336	-1.16799	CREB (Phospho-Ser129)	S129	1.06521	0.818483	1.06521	-1.22177
CREB (Ab-133)	Q01147	1.14406	0.869998	1.14406	-1.14943	CREB (Phospho-Ser133)	S133	0.715674	1.19427	-1.39729	1.19427
CREB (Ab-142)	Q01147	0.888749	1.01286	-1.12518	1.01286	CREB (Phospho-Ser142)	S142	0.662099	1.44398	-1.51035	1.44398
CrkII (Ab-221)	Q64010	0.689332	1.32004	-1.45068	1.32004	CrkII (Phospho-Tyr221)	Y221	0.859449	0.515364	-1.16354	-1.94038
CrkL (Phospho-Tyr207)	P47941			#DIV/0!	#DIV/0!	CrkL (Phospho-Tyr207)	Y207	1.35165	0.81863	1.35165	-1.22155
CXCR4 (Phospho-Ser339)	P70658			#DIV/0!	#DIV/0!	CXCR4 (Phospho-Ser339)	S339	1.21824	0.921133	1.21824	-1.08562
Cyclin B1 (Ab-126)	P24860	1.35627	0.890382	1.35627	-1.12311	Cyclin B1 (Phospho-Ser126)	S126	0.733291	1.17287	-1.36372	1.17287
Cyclin B1 (Ab-147)	P24860	0.975632	1.11551	-1.02498	1.11551	Cyclin B1 (Phospho-Ser147)	S147	1.44357	0.945154	1.44357	-1.05803
Cyclin C (Phospho-Ser275)	Q62447			#DIV/0!	#DIV/0!	Cyclin C (Phospho-Ser275)	S275	1.15979	0.933377	1.15979	-1.07138
Cyclin D1 (Ab-286)	P25322	0.756702	1.24373	-1.32152	1.24373	Cyclin D1 (Phospho-Thr286)	T286	0.719854	1.53503	-1.38917	1.53503
Cyclin D1 (Ab-90)	P25322	0.829924	0.902197	-1.20493	-1.10841					#DIV/0!	#DIV/0!
Cyclin D2 (Ab-280)	P30280	0.43979	1.40644	-2.27381	1.40644					#DIV/0!	#DIV/0!
Cyclin D3 (Ab-283)	P30282	1.00557	1.02293	1.00557	1.02293	Cyclin D3 (Phospho-Thr283)	T283	1.20524	0.958688	1.20524	-1.04309
Cyclin E1 (Ab-395)	Q61457	1.14144	0.946894	1.14144	-1.05608	Cyclin E1 (Phospho-Thr395)	T395	0.925779	1.38041	-1.08017	1.38041
Cyclin E1 (Ab-77)	Q61457	0.626757	1.5604	-1.59551	1.5604	Cyclin E1 (Phospho-Thr77)	T77	0.726139	1.05127	-1.37715	1.05127
Cyclin E2 (Ab-392)	Q9Z238	0.913079	0.899775	-1.0952	-1.11139	Cyclin E2 (Phospho-Thr392)	T392	1.0241	1.1298	1.0241	1.1298
DAB1 (Ab-220)	P97318	0.943014	0.906379	-1.06043	-1.10329	DAB1 (Phospho-Tyr220)	Y220	0.991177	1.10927	-1.0089	1.10927
DAB1 (Ab-232)	P97318	0.916856	0.979279	-1.09068	-1.02116	DAB1 (Phospho-Tyr232)	Y232	0.638945	0.950678	-1.56508	-1.05188
DAPP1 (Ab-139)	Q9QXT1	1.00328	1.04944	1.00328	1.04944	DAPP1 (Phospho-Tyr139)	Y139	1.52029	0.684499	1.52029	-1.46092
DARPP-32 (Ab-34)	Q60829	0.833646	0.548857	-1.19955	-1.82197	DARPP-32 (Phospho-Thr34)	T34	0.827975	1.15926	-1.20777	1.15926
DARPP-32 (Ab-75)	Q60829	0.478193	1.8568	-2.09121	1.8568	DARPP-32 (Phospho-Thr75)	T75	0.884837	1.03013	-1.13015	1.03013
DAXX (Phospho-Ser668)	O35613			#DIV/0!	#DIV/0!	DAXX (Phospho-Ser668)	S668	1.14313	0.932793	1.14313	-1.07205
DDX5/DEAD-box protein 5 (Ab-593)	Q61656	1.05602	1.12244	1.05602	1.12244	DDX5/DEAD-box protein 5 (Phospho-Tyr593)	Y593	1.17268	1.0039	1.17268	1.0039
DNA-PK (Ab-2056)	P97313	1.09114	0.90044	1.09114	-1.11057					#DIV/0!	#DIV/0!
DNA-PK (Ab-2638)	P97313	0.84714	0.973347	-1.18044	-1.02738	DNA-PK (Phospho-Thr2638)	T2638	1.0433	0.92858	1.0433	-1.07691
DNA-PK (Ab-2647)	P97313	1.16615	0.754889	1.16615	-1.3247	DNA-PK (Phospho-Thr2647)	T2647	0.993246	0.987798	-1.0068	-1.01235
Dok-1 (Ab-362)	P97465	1.01996	0.830801	1.01996	-1.20366	Dok-1 (Phospho-Tyr362)	Y362	0.891091	1.30257	-1.12222	1.30257
Dok-1 (Ab-398)	P97465	0.757169	0.96329	-1.32071	-1.03811	Dok-1 (Phospho-Tyr398)	Y398	1.01358	1.2902	1.01358	1.2902
Dok-2 (Ab-299)	O70469	0.894236	1.174	-1.11827	1.174	Dok-2 (Phospho-Tyr299)	Y299	0.779239	0.889237	-1.2833	-1.12456
DYN1 (Ab-774)	P39053	0.706439	1.65113	-1.41555	1.65113	DYN1 (Phospho-Ser774)	S774	0.829238	1.20352	-1.20593	1.20352
E2F1 (Ab-433)	Q61501	0.596014	1.46297	-1.67781	1.46297	E2F1 (Phospho-Thr433)	T433	0.816332	1.37159	-1.22499	1.37159
EEF2 (Ab-56)	P58252	0.735101	1.08743	-1.36036	1.08743	EEF2 (Phospho-Thr56)	T56	0.650995	2.16171	-1.53611	2.16171
eEF2K (Ab-366)	O08796	0.942921	1.05432	-1.06053	1.05432	eEF2K (Phospho-Ser366)	S366	0.939971	0.804352	-1.06386	-1.24324
EGFR (Ab-1016)	Q01279	0.99541	1.02946	-1.00461	1.02946	EGFR (Phospho-Tyr1016)	Y1016	1.1212	0.909081	1.1212	-1.10001
EGFR (Ab-1069)	Q01279	1.06369	0.896184	1.06369	-1.11584	EGFR (Phospho-Tyr1069)	Y1069	0.848266	0.940034	-1.17888	-1.06379
EGFR (Ab-1070)	Q01279	0.607758	1.27005	-1.64539	1.27005	EGFR (Phospho-Ser1070)	Y1070	0.888819	1.19078	-1.12509	1.19078
EGFR (Ab-1092)	Q01279	0.938111	0.869255	-1.06597	-1.15041	EGFR (Phospho-Tyr1092)	Y1092	1.14314	1.43417	1.14314	1.43417
EGFR (Ab-1110)	Q01279	0.93761	0.985319	-1.06654	-1.0149	EGFR (Phospho-Tyr1110)	Y1110	0.72542	1.08148	-1.37851	1.08148
EGFR (Ab-1172)	Q01279	0.812081	1.10989	-1.2314	1.10989	EGFR (Phospho-Tyr1172)	Y1172	1.05593	0.952595	1.05593	-1.04976
EGFR (Ab-1197)	Q01279	1.11773	0.830504	1.11773	-1.20409	EGFR (Phospho-Tyr1197)	Y1197	0.435085	1.81932	-2.2984	1.81932
EGFR (Ab-678)	Q01279	1.06172	1.06332	1.06172	1.06332	EGFR (Phospho-Thr678)	T678	1.30409	1.07355	1.30409	1.07355
EGFR (Ab-693)	Q01279	0.681023	0.950536	-1.46838	-1.05204	EGFR (Phospho-Thr693)	T693	1.5055	0.999155	1.5055	-1.00085
EGFR (Ab-869)	Q01279	0.601957	1.22807	-1.66125	1.22807	EGFR (Phospho-Tyr869)	Y869	1.02905	0.878103	1.02905	-1.13882
EGFR (Ab-998)	Q01279	0.928036	1.1047	-1.07754	1.1047					#DIV/0!	#DIV/0!
eIF2A (Ab-51)	Q6ZWX6	0.661847	1.62437	-1.51092	1.62437	eIF2A (Phospho-Ser51)	S51	0.886042	0.971993	-1.12861	-1.02881
eIF4B (Phospho-Ser422)	Q8BGD9			#DIV/0!	#DIV/0!	eIF4B (Phospho-Ser422)	S422	1.03305	0.859289	1.03305	-1.16375
eIF4E (Ab-209)	P63073	1.13984	0.925013	1.13984	-1.08107	eIF4E (Phospho-Ser209)	S209	1.28201	0.972968	1.28201	-1.02778
eIF4G (Ab-1108)	Q6NZJ6	0.739711	1.20406	-1.35188	1.20406	eIF4G (Phospho-Ser1108)	S1108	1.19589	1.27147	1.19589	1.27147
Elk1 (Ab-383)	P41969	0.955932	1.103	-1.0461	1.103	Elk1 (Phospho-Ser383)	S383	1.31492	0.642711	1.31492	-1.55591
Elk1 (Ab-389)	P41969	0.965426	1.27174	-1.03581	1.27174	Elk1 (Phospho-Ser389)	S389	0.915132	1.35184	-1.09274	1.35184
Elk1 (Ab-417)	P41969	1.05951	1.0033	1.05951	1.0033	Elk1 (Phospho-Thr417)	T417	0.882914	1.24339	-1.13261	1.24339
eNOS (Ab-1177)	P70313	0.786914	1.12776	-1.27079	1.12776	eNOS (Phospho-Ser1177)	S1177	0.722768	0.493774	-1.38357	-2.02522
eNOS (Ab-1179)	P70313	1.33077	1.03958	1.33077	1.03958					#DIV/0!	#DIV/0!
eNOS (Ab-495)	P70313	1.07429	0.795816	1.07429	-1.25657	eNOS (Phospho-Thr495)	T495	1.50018	0.936629	1.50018	-1.06766
eNOS (Ab-615)	P70313	0.979821	1.07321	-1.02059	1.07321	eNOS (Phospho-Ser615)	S615	0.825395	0.993043	-1.21154	-1.00701
EPB41 (Ab-418/660)	P48193	1.44857	0.983532	1.44857	-1.01674	EPB41 (Phospho-Tyr418/660)	Y418	1.27485	0.875972	1.27485	-1.14159
EPB41 (Ab-418/660)	P48193			#DIV/0!	#DIV/0!	EPB41 (Phospho-Tyr418/660)	Y660	1.27485	0.875972	1.27485	-1.14159
EPHA2/3/4 (Ab-588/596)	Q03145	1.13006	0.907152	1.13006	-1.10235	EPHA2/3/4 (Phospho-Tyr588/596)	Y588	1.07029	1.05267	1.07029	1.05267
EPHA2/3/4 (Ab-588/596)	Q03145			#DIV/0!	#DIV/0!	EPHA2/3/4 (Phospho-Tyr588/596)	Y596	1.07029	1.05267	1.07029	1.05267
EPHB1/2 (Ab-594/604)	Q8CBF3	0.955609	0.686461	-1.04645	-1.45675	EPHB1/2 (Phospho-Tyr594/604)	Y594	1.03714	1.04232	1.03714	1.04232
EPHB1/2 (Ab-594/604)	Q8CBF3			#DIV/0!	#DIV/0!	EPHB1/2 (Phospho-Tyr594/604)	Y604	1.03714	1.04232	1.03714	1.04232
Ephrin B1 (Ab-317)	P52795	1.25824	0.794813	1.25824	-1.25816	Ephrin B1 (Phospho-Tyr317)	Y317	1.17791	1.01928	1.17791	1.01928
Ephrin B1/B2/B3 (Phospho-Tyr324)	P52795			#DIV/0!	#DIV/0!	Ephrin B1/B2/B3 (Phospho-Tyr324)	Y324	1.41859	1.13618	1.41859	1.13618
Ephrin B2 (Ab-330)	P52800	0.650475	1.08337	-1.53734	1.08337	Ephrin B2 (Phospho-Tyr330)	Y330	1.2693	0.807207	1.2693	-1.23884
Epo-R (Ab-368)	P14753	0.883081	0.964039	-1.1324	-1.0373	Epo-R (Phospho-Tyr368)	Y368	1.09537	0.87847	1.09537	-1.13834
ERK3 (Ab-189)	Q61532	1.3379	0.829594	1.3379	-1.20541	ERK3 (Phospho-Ser189)	S189	1.00277	0.979309	1.00277	-1.02113
ERK8 (Phospho-Thr175/Tyr177)	Q80Y86			#DIV/0!	#DIV/0!	ERK8 (Phospho-Thr175)	T175	1.16838	0.879684	1.16838	-1.13677
ERK8 (Phospho-Thr175/Tyr177)	Q80Y86			#DIV/0!	#DIV/0!	ERK8 (Phospho-Tyr177)	Y177	1.16838	0.879684	1.16838	-1.13677
Estrogen Receptor-alpha (Ab-104)	P19785	0.723223	0.845181	-1.3827	-1.18318	Estrogen Receptor-alpha (Phospho-Ser104)	S104	2.61181	0.384629	2.61181	-2.59991
Estrogen Receptor-alpha (Ab-106)	P19785	0.659696	1.41121	-1.51585	1.41121	Estrogen Receptor-alpha (Phospho-Ser106)	S106	1.38212	0.796571	1.38212	-1.25538
Estrogen Receptor-alpha (Ab-118)	P19785	1.33224	0.804991	1.33224	-1.24225	Estrogen Receptor-alpha (Phospho-Ser118)	S118	0.746994	1.87131	-1.3387	1.87131
Estrogen Receptor-alpha (Ab-167)	P19785	0.831595	0.82447	-1.20251	-1.2129	Estrogen Receptor-alpha (Phospho-Ser167)	S167	1.76451	1.17313	1.76451	1.17313
ETK (Ab-40)	P97504	0.965015	1.03717	-1.03625	1.03717	ETK (Phospho-Tyr40)	Y40	0.584839	1.34535	-1.70987	1.34535
ETK (Ab-566)	P97504	0.887624	0.836847	-1.1266	-1.19496					#DIV/0!	#DIV/0!
Ezrin (Ab-353)	P26040	0.860374	0.994318	-1.16229	-1.00571	Ezrin (Phospho-Tyr353)	Y353	1.20584	1.01457	1.20584	1.01457
Ezrin (Ab-478)	P26040	0.940063	1.08726	-1.06376	1.08726	Ezrin (Phospho-Tyr478)	Y478	0.715561	1.12628	-1.3975	1.12628
Ezrin (Ab-566)	P26040	0.652224	1.39861	-1.53321	1.39861	Ezrin (Phospho-Thr566)	T566	0.72301	0.832503	-1.38311	-1.2012
FADD (Phospho-Ser194)	Q61160			#DIV/0!	#DIV/0!	FADD (Phospho-Ser194)	S194	0.651325	1.52573	-1.53533	1.52573
FAK (Ab-397)	P34152	1.00942	1.01135	1.00942	1.01135	FAK (Phospho-Tyr397)	Y397	1.32332	0.896357	1.32332	-1.11563
FAK (Ab-407)	P34152	1.22675	0.979707	1.22675	-1.02071	FAK (Phospho-Tyr407)	Y407	1.41905	0.84631	1.41905	-1.1816
FAK (Ab-576)	P34152	1.1737	0.860998	1.1737	-1.16144	FAK (Phospho-Tyr576)	Y576	0.900721	1.12219	-1.11022	1.12219
FAK (Ab-861)	P34152	0.74111	1.22777	-1.34933	1.22777	FAK (Phospho-Tyr861)	Y861	1.06815	1.73708	1.06815	1.73708
FAK (Ab-910)	P34152	0.711371	1.3294	-1.40574	1.3294	FAK (Phospho-Ser910)	S910	0.885933	1.15311	-1.12875	1.15311
FAK (Ab-925)	P34152	0.936789	1.07484	-1.06748	1.07484	FAK (Phospho-Tyr925)	Y925	0.99349	1.07785	-1.00655	1.07785
FAS (Ab-291)	P25446	0.947826	0.903179	-1.05505	-1.1072	FAS (Phospho-Tyr291)	Y291	0.956503	1.00344	-1.04548	1.00344
FER (Ab-402)	P70451	1.32042	1.08126	1.32042	1.08126	FER (Phospho-Tyr402)	Y402	0.696414	1.20609	-1.43593	1.20609
FGFR1 (Ab-154)	P16092	0.973263	1.07662	-1.02747	1.07662	FGFR1 (Phospho-Tyr154)	Y154	0.9013	1.35233	-1.10951	1.35233
FGFR1 (Ab-766)	P16092	0.853875	0.881546	-1.17113	-1.13437	FGFR1 (Phospho-Tyr766)	Y766	1.25381	0.924633	1.25381	-1.08151
FGFR1 (Phospho-Tyr654)	P16092			#DIV/0!	#DIV/0!	FGFR1 (Phospho-Tyr654)	Y654	0.748428	1.34827	-1.33613	1.34827
Filamin A (Ab-2152)	Q8BTM8	0.992154	1.28032	-1.00791	1.28032	Filamin A (Phospho-Ser2152)	S2152	0.712803	1.55399	-1.40291	1.55399
FKHR (Ab-256)	Q9R1E0	1.1012	1.10893	1.1012	1.10893	FKHR (Phospho-Ser256)	S256	0.337301	2.11727	-2.96471	2.11727
FKHR (Ab-319)	Q9R1E0	1.08994	0.967292	1.08994	-1.03381	FKHR (Phospho-Ser319)	S319	0.966403	0.695743	-1.03477	-1.43731
FKHR/FOXO1A (Ab-329)	Q9R1E0	1.10103	1.00206	1.10103	1.00206	FKHR/FOXO1A (Phospho-Ser329)	S329	1.11023	0.995374	1.11023	-1.00465
FKHRL1/FOXO3A (Ab-253)	Q9WVH4	0.62832	1.47805	-1.59155	1.47805	FKHRL1/FOXO3A (Phospho-Ser253)	S253	1.14832	0.906254	1.14832	-1.10344
FLT3 (Ab-599)	Q00342	1.31155	0.978368	1.31155	-1.02211	FLT3 (Phospho-Tyr599)	Y599	0.914834	1.09813	-1.09309	1.09813
FLT3 (Phospho-Tyr842)	Q00342			#DIV/0!	#DIV/0!	FLT3 (Phospho-Tyr842)	Y842	1.1487	1.15433	1.1487	1.15433
FLT3 (Phospho-Tyr969)	Q00342			#DIV/0!	#DIV/0!	FLT3 (Phospho-Tyr969)	Y969	1.19549	0.787457	1.19549	-1.26991
Fos (Ab-232)	P01101	0.910956	1.10139	-1.09775	1.10139	Fos (Phospho-Thr232)	T232	1.46857	0.56327	1.46857	-1.77535
Fos (Ab-374)	P01101	0.659574	1.36065	-1.51613	1.36065					#DIV/0!	#DIV/0!
Fos (Phospho-Ser362)	P01101			#DIV/0!	#DIV/0!	Fos (Phospho-Ser362)	S362	0.991432	0.88864	-1.00864	-1.12532
FosB (Ab-27)	P13346	0.772097	1.14746	-1.29517	1.14746	FosB (Phospho-Ser27)	S27	1.10312	1.29046	1.10312	1.29046
FOXO1/3/4-pan (Ab-24/32)	Q9R1E0	0.996396	1.06168	-1.00362	1.06168	FOXO1/3/4-pan (Phospho-Thr24)	T24	1.26414	0.947596	1.26414	-1.0553
FOXO1/3/4-pan (Ab-24/32)	Q9R1E0			#DIV/0!	#DIV/0!	FOXO1/3/4-pan (Phospho-Thr32)	T32	1.26414	0.947596	1.26414	-1.0553
FOXO1A/3A (Phospho-Ser322/325)	Q9R1E0			#DIV/0!	#DIV/0!	FOXO1A/3A (Phospho-Ser322)	S322	1.07712	1.11243	1.07712	1.11243
FOXO1A/3A (Phospho-Ser322/325)	Q9R1E0			#DIV/0!	#DIV/0!	FOXO1A/3A (Phospho-Ser325)	S325	1.07712	1.11243	1.07712	1.11243
FRS2 (Phospho-Tyr436)	Q8C180			#DIV/0!	#DIV/0!	FRS2 (Phospho-Tyr436)	Y436	1.25512	1.75259	1.25512	1.75259
Fyn (Phospho-Tyr530)	P39688			#DIV/0!	#DIV/0!	Fyn (Phospho-Tyr530)	Y530	1.34333	0.736786	1.34333	-1.35725
G3BP-1 (Ab-232)	P97855	0.979633	1.25845	-1.02079	1.25845	G3BP-1 (Phospho-Ser232)	S232	0.431814	3.93934	-2.31581	3.93934
Gab1 (Ab-627)	Q9QYY0	0.920376	0.911245	-1.08651	-1.0974	Gab1 (Phospho-Tyr627)	Y627	1.29035	1.0945	1.29035	1.0945
Gab1 (Ab-659)	Q9QYY0	1.04115	1.16901	1.04115	1.16901	Gab1 (Phospho-Tyr659)	Y659	1.18254	0.91454	1.18254	-1.09345
Gab2 (Ab-159)	Q9Z1S8	0.977598	0.895168	-1.02292	-1.11711	Gab2 (Phospho-Ser159)	S159	1.01733	0.973633	1.01733	-1.02708
Gab2 (Ab-623)	Q9Z1S8	0.695245	1.18622	-1.43834	1.18622					#DIV/0!	#DIV/0!
Gab2 (Phospho-Tyr643)	Q9Z1S8			#DIV/0!	#DIV/0!	Gab2 (Phospho-Tyr643)	Y643	0.724736	1.30832	-1.37981	1.30832
GABA-RB (Ab-434)	P50571	1.20278	0.927292	1.20278	-1.07841	GABA-RB (Phospho-Ser434)	S434	0.877972	1.13615	-1.13899	1.13615
GAP43 (Ab-41)	P06837	0.713021	0.99548	-1.40248	-1.00454	GAP43 (Phospho-Ser41)	S41	0.662618	1.90625	-1.50916	1.90625
GAPDH	P16858	0.833427	0.918576	-1.19987	-1.08864					#DIV/0!	#DIV/0!
GATA1 (Ab-142)	P17679	1.24932	0.657912	1.24932	-1.51996	GATA1 (Phospho-Ser142)	S142	0.88782	0.717466	-1.12636	-1.3938
GATA1 (Ab-310)	P17679	0.969914	1.09759	-1.03102	1.09759	GATA1 (Phospho-Ser310)	S310	1.71574	0.762152	1.71574	-1.31207
GluR1 (Ab-849)	P23818	0.548646	2.11101	-1.82267	2.11101	GluR1 (Phospho-Ser849)	S849	1.05961	0.995901	1.05961	-1.00412
GluR1 (Ab-863)	P23818	0.797169	1.05003	-1.25444	1.05003	GluR1 (Phospho-Ser863)	S863	0.74764	1.04973	-1.33754	1.04973
GluR2 (Ab-880)	P23819	0.626679	1.29044	-1.59571	1.29044	GluR2 (Phospho-Ser880)	S880	0.670419	1.27513	-1.4916	1.27513
GRB10/Growth factor receptor-bound protein 10 (Ab-67)	Q60760	0.863178	1.10081	-1.15851	1.10081	GRB10/Growth factor receptor-bound protein 10 (Phospho-Tyr67)	Y67	0.985666	1.10048	-1.01454	1.10048
GRF-1 (Phospho-Tyr1105)	Q91YM2			#DIV/0!	#DIV/0!	GRF-1 (Phospho-Tyr1105)	Y1105	0.627514	1.03793	-1.59359	1.03793
GRK1 (Ab-21)	Q9WVL4	0.851644	1.1138	-1.1742	1.1138	GRK1 (Phospho-Ser21)	S21	1.09294	0.991927	1.09294	-1.00814
GRK2 (Ab-29)	Q99MK8	0.722827	1.42947	-1.38346	1.42947	GRK2 (Phospho-Ser29)	S29	0.747517	1.04725	-1.33776	1.04725
GRK2 (Phospho-Ser685)	Q99MK8			#DIV/0!	#DIV/0!	GRK2 (Phospho-Ser685)	S685	1.14388	0.762512	1.14388	-1.31145
GSK3 alpha (Ab-21)	Q2NL51	1.1664	1.08719	1.1664	1.08719	GSK3 alpha (Phospho-Ser21)	S21	1.70899	1.21001	1.70899	1.21001
GSK3 alpha/beta (Ab-216/279)	Q2NL51	1.22209	0.803667	1.22209	-1.2443	GSK3 alpha/beta (Phospho-Tyr216)	Y216	1.24336	0.770082	1.24336	-1.29856
GSK3 alpha/beta (Ab-216/279)	Q2NL51			#DIV/0!	#DIV/0!	GSK3 alpha/beta (Phospho-Tyr279)	Y279	1.24336	0.770082	1.24336	-1.29856
GSK3 beta (Ab-9)	Q2NL51	0.890904	1.06838	-1.12246	1.06838	GSK3 beta (Phospho-Ser9)	S9	1.15297	0.971608	1.15297	-1.02922
GTPase activating protein (Ab-387)	Q9WVM1	0.917691	1.13961	-1.08969	1.13961	GTPase activating protein (Phospho-Ser387)	S387	1.05465	1.04816	1.05465	1.04816
HCK (Phospho-Tyr410)	P08103			#DIV/0!	#DIV/0!	HCK (Phospho-Tyr410)	Y410	1.09043	1.39487	1.09043	1.39487
HDAC1 (Ab-421)	O09106	0.399264	2.00179	-2.50461	2.00179	HDAC1 (Phospho-Ser421)	S421	0.87458	1.32266	-1.14341	1.32266
HDAC2 (Ab-394)	P70288	0.999968	1.29515	-1.00003	1.29515	HDAC2 (Phospho-Ser394)	S394	1.06677	1.02155	1.06677	1.02155
HDAC3 (Ab-424)	O88895	0.717754	1.28149	-1.39324	1.28149	HDAC3 (Phospho-Ser424)	S424	1.04101	1.01919	1.04101	1.01919
HDAC4 (Ab-632)	Q6NZM9	0.927277	1.04178	-1.07843	1.04178	HDAC4 (Phospho-Ser632)	S632	1.08971	0.904354	1.08971	-1.10576
HDAC5 (Ab-259)	Q9Z2V6	1.0606	1.169	1.0606	1.169	HDAC5 (Phospho-Ser259)	S259	1.01948	0.980435	1.01948	-1.01996
HDAC5 (Ab-498)	Q9Z2V6	0.972177	1.03667	-1.02862	1.03667	HDAC5 (Phospho-Ser498)	S498	0.928986	1.12132	-1.07644	1.12132
HDAC6 (Ab-22)	Q9Z2V5	0.709772	1.28136	-1.4089	1.28136	HDAC6 (Phospho-Ser22)	S22	0.906301	1.18746	-1.10339	1.18746
HDAC8 (Ab-39)	Q8VH37	0.832331	1.17061	-1.20145	1.17061	HDAC8 (Phospho-Ser39)	S39	0.864385	1.26838	-1.15689	1.26838
HER2 (Ab-1112)	P70424	0.899574	1.05611	-1.11164	1.05611					#DIV/0!	#DIV/0!
HER2 (Ab-1221/1222)	P70424	0.681595	1.08202	-1.46715	1.08202	HER2 (Phospho-Tyr1221)	Y1221	0.761502	1.63282	-1.31319	1.63282
HER2 (Ab-1221/1222)	P70424			#DIV/0!	#DIV/0!	HER2 (Phospho-Tyr1222)	Y1222	0.761502	1.63282	-1.31319	1.63282
HER2 (Ab-1248)	P70424	0.922233	0.948277	-1.08432	-1.05454	HER2 (Phospho-Tyr1248)	Y1248	0.754064	1.02867	-1.32615	1.02867
HER2 (Ab-686)	P70424	0.800806	0.909383	-1.24874	-1.09965	HER2 (Phospho-Thr686)	T686	0.641555	1.32501	-1.55871	1.32501
HER2 (Ab-877)	P70424	1.17287	0.8493	1.17287	-1.17744	HER2 (Phospho-Tyr877)	Y877	1.4694	0.378226	1.4694	-2.64392
HER3/ErbB3 (Ab-1222)	Q61526	0.572271	0.82686	-1.74742	-1.2094	HER3/ErbB3 (Phospho-Tyr1222)	Y1222	0.882473	1.09026	-1.13318	1.09026
HER3/ErbB3 (Ab-1289)	Q61526	0.904685	0.98444	-1.10536	-1.01581	HER3/ErbB3 (Phospho-Tyr1289)	Y1289	0.935765	0.944864	-1.06864	-1.05835
HER4/ErbB4 (Ab-1284)	Q61527	0.575464	1.31467	-1.73773	1.31467	HER4/ErbB4 (Phospho-Tyr1284)	Y1284	0.68698	1.25119	-1.45565	1.25119
Histone H2A.X (Ab-139)	P27661	0.678124	1.23299	-1.47466	1.23299	Histone H2A.X (Phospho-Ser139)	S139	0.861404	1.1059	-1.1609	1.1059
Histone H3.1 (Ab-10)	P68433	1.13281	1.15676	1.13281	1.15676	Histone H3.1 (Phospho-Ser10)	S10	1.27866	0.805331	1.27866	-1.24173
HNF4 alpha (Ab-313)	P49698	1.36327	0.900785	1.36327	-1.11014	HNF4 alpha (Phospho-Ser313)	S313	1.26291	0.696084	1.26291	-1.43661
HRS (Ab-334)	Q99LI8	0.639287	1.97636	-1.56424	1.97636	HRS (Phospho-Tyr334)	Y334	1.01684	0.978266	1.01684	-1.02222
HSF1 (Ab-303)	P38532	0.945471	1.04396	-1.05767	1.04396	HSF1 (Phospho-Ser303)	S303	0.843927	0.851898	-1.18494	-1.17385
HSL (Ab-552/563)	P54310	1.08693	1.12407	1.08693	1.12407	HSL (Phospho-Ser552)	S552	0.898859	0.960262	-1.11252	-1.04138
HSL (Ab-552/563)	P54310			#DIV/0!	#DIV/0!	HSL (Phospho-Ser563)	S563	0.898859	0.960262	-1.11252	-1.04138
HSL (Ab-554)	P54310	1.06567	0.686885	1.06567	-1.45585	HSL (Phospho-Ser554)	S554	0.80863	1.046	-1.23666	1.046
HSP27 (Ab-15)	P14602	0.945709	1.2129	-1.05741	1.2129	HSP27 (Phospho-Ser15)	S15	0.965383	0.938749	-1.03586	-1.06525
HSP27 (Ab-78)	P14602	0.959496	0.899979	-1.04221	-1.11114	HSP27 (Phospho-Ser78)	S78	0.809734	1.12173	-1.23497	1.12173
HSP27 (Ab-82)	P14602	0.880078	0.998995	-1.13626	-1.00101	HSP27 (Phospho-Ser82)	S82	1.21058	0.801104	1.21058	-1.24828
HSP90 co-chaperone Cdc37 (Ab-13)	Q61081	0.83712	1.07826	-1.19457	1.07826	HSP90 co-chaperone Cdc37 (Phospho-Ser13)	S13	0.921915	1.13553	-1.0847	1.13553
HSP90B (Ab-226)	P11499	0.908536	0.840581	-1.10067	-1.18965	HSP90B (Phospho-Ser226)	S226	1.39426	1.47402	1.39426	1.47402
HSP90B (Ab-254)	P11499	1.08342	1.01656	1.08342	1.01656	HSP90B (Phospho-Ser254)	S254	1.27593	0.863085	1.27593	-1.15864
ICAM-1 (Ab-512)	P13597	1.19913	0.818612	1.19913	-1.22158	ICAM-1 (Phospho-Tyr512)	Y512	0.831561	0.916786	-1.20256	-1.09077
ICK (Phospho-Tyr159)	Q9JKV2			#DIV/0!	#DIV/0!	ICK (Phospho-Tyr159)	Y159	1.03768	0.819006	1.03768	-1.22099
IGF1R (Ab-1161)	Q60751	0.81825	0.899098	-1.22212	-1.11223	IGF1R (Phospho-Tyr1161)	Y1161	1.00234	0.794683	1.00234	-1.25836
IGF1R (Ab-1165/1166)	Q60751	0.846756	0.866568	-1.18098	-1.15398	IGF1R (Phospho-Tyr1165)	Y1165	0.989759	0.982023	-1.01035	-1.01831
IGF1R (Ab-1165/1166)	Q60751			#DIV/0!	#DIV/0!	IGF1R (Phospho-Tyr1166)	Y1166	0.989759	0.982023	-1.01035	-1.01831
IGF2R (Ab-2409)	Q07113	1.04732	0.988333	1.04732	-1.0118	IGF2R (Phospho-Ser2409)	S2409	1.04849	0.756314	1.04849	-1.3222
IGFBP-3 (Ab-183)	P47878	1.03811	0.999241	1.03811	-1.00076					#DIV/0!	#DIV/0!
IkB-alpha (Ab-32/36)	Q9Z1E3	0.903658	0.910333	-1.10661	-1.0985	IkB-alpha (Phospho-Ser32)	S32	0.693412	2.61808	-1.44214	2.61808
				#DIV/0!	#DIV/0!	IkB-alpha (Phospho-Ser36)	S36	0.693412	2.61808	-1.44214	2.61808
IkB-alpha (Ab-42)	Q9Z1E3	0.560798	1.55695	-1.78317	1.55695	IkB-alpha (Phospho-Tyr42)	Y42	1.31957	0.783988	1.31957	-1.27553
IkB-alpha (Phospho-Tyr305)	Q9Z1E3			#DIV/0!	#DIV/0!	IkB-alpha (Phospho-Tyr305)	Y305	1.03258	1.0988	1.03258	1.0988
IkB-beta (Ab-19)	Q60778	1.14562	0.92022	1.14562	-1.0867	IkB-beta (Phospho-Thr19)	T19	0.943583	1.03897	-1.05979	1.03897
IkB-beta (Phospho-Ser23)	Q60778			#DIV/0!	#DIV/0!	IkB-beta (Phospho-Ser23)	S23	1.13978	0.897276	1.13978	-1.11448
IkB-epsilon (Ab-22)	O54910	0.761391	1.29644	-1.31339	1.29644	IkB-epsilon (Phospho-Ser22)	S22	1.24916	0.913977	1.24916	-1.09412
IKK-alpha (Ab-23)	Q60680	0.809537	1.22084	-1.23527	1.22084	IKK-alpha (Phospho-Thr23)	T23	1.04454	1.04923	1.04454	1.04923
IKK-alpha/beta (Ab-176/177)	Q60680	1.14267	1.52862	1.14267	1.52862					#DIV/0!	#DIV/0!
IKK-alpha/beta (Ab-180/181)	Q60680	1.29944	1.32347	1.29944	1.32347	IKK-alpha/beta (Phospho-Ser180)	S180	0.832102	0.953738	-1.20178	-1.04851
IKK-alpha/beta (Ab-180/181)	Q60680			#DIV/0!	#DIV/0!	IKK-alpha/beta (Phospho-Ser181)	S181	0.832102	0.953738	-1.20178	-1.04851
IKK-beta (Ab-188)	O88351	0.78229	1.29703	-1.2783	1.29703	IKK-beta (Phospho-Tyr188)	Y188	1.05941	0.948092	1.05941	-1.05475
IKK-beta (Ab-199)	O88351	0.813772	1.46038	-1.22885	1.46038	IKK-beta (Phospho-Tyr199)	Y199	0.895922	1.02274	-1.11617	1.02274
IKK-gamma (Ab-31)	O88522	0.433961	2.0521	-2.30436	2.0521	IKK-gamma (Phospho-Ser31)	S31	0.950854	0.730475	-1.05169	-1.36897
IKK-gamma (Ab-85)	O88522	1.0044	1.20448	1.0044	1.20448	IKK-gamma (Phospho-Ser85)	S85	1.0153	0.892777	1.0153	-1.1201
IL-10R-alpha (Ab-496)	Q61727	0.64551	1.43962	-1.54916	1.43962	IL-10R-alpha (Phospho-Tyr496)	Y496	0.759872	1.05309	-1.31601	1.05309
IL-13R/CD213a1 (Ab-405)	O09030	0.695691	1.22073	-1.43742	1.22073	IL-13R/CD213a1 (Phospho-Tyr405)	Y405	0.958072	1.61335	-1.04376	1.61335
IL-2RA/CD25 (Ab-268)	P01590	0.984859	1.06352	-1.01537	1.06352	IL-2RA/CD25 (Phospho-Ser268)	S268	1.0487	1.25086	1.0487	1.25086
IL3RB (Ab-593)	P26952	0.789658	1.0238	-1.26637	1.0238	IL3RB (Phospho-Tyr593)	Y593	0.972774	1.03019	-1.02799	1.03019
IL-4R/CD124 (Ab-497)	P16382	1.19955	1.20403	1.19955	1.20403	IL-4R/CD124 (Phospho-Tyr497)	Y497	1.04319	0.919521	1.04319	-1.08752
IL7R/CD127 (Phospho-Tyr449)	P16872			#DIV/0!	#DIV/0!	IL7R/CD127 (Phospho-Tyr449)	Y449	0.937393	1.1306	-1.06679	1.1306
Integrin beta-1 (Ab-788)	P09055	0.783833	1.10093	-1.27578	1.10093	Integrin beta-1 (Phospho-Thr788)	T788	1.01293	0.945297	1.01293	-1.05787
Integrin beta-1 (Ab-789)	P09055	0.693441	1.44845	-1.44208	1.44845					#DIV/0!	#DIV/0!
Integrin beta-3 (Ab-773)	O54890	0.799266	0.954389	-1.25115	-1.04779	Integrin beta-3 (Phospho-Tyr773)	Y773	0.842812	0.941439	-1.1865	-1.0622
Integrin beta-3 (Ab-785)	O54890	0.755919	0.978512	-1.32289	-1.02196	Integrin beta-3 (Phospho-Tyr785)	Y785	0.982215	2.1784	-1.01811	2.1784
Integrin beta-4 (Ab-1510)	A2A863	0.921742	1.36037	-1.0849	1.36037	Integrin beta-4 (Phospho-Tyr1510)	Y1510	0.975943	0.617228	-1.02465	-1.62015
Interferon-alpha/beta receptor alpha chain (Ab-466)	P33896	0.695482	1.48168	-1.43785	1.48168	Interferon-alpha/beta receptor alpha chain (Phospho-Tyr466)	Y466	1.24938	0.86444	1.24938	-1.15682
Interferon-gamma receptor alpha chain precursor (Ab-457)	P15261	1.1761	0.912289	1.1761	-1.09614	Interferon-gamma receptor alpha chain precursor (Phospho-Tyr457)	Y457	0.807088	1.13301	-1.23902	1.13301
IR (Ab-1361)	P15208	1.1978	0.929485	1.1978	-1.07586	IR (Phospho-Tyr1361)	Y1361	0.893314	1.17475	-1.11943	1.17475
IR (Phospho-Tyr1355)	P15208			#DIV/0!	#DIV/0!	IR (Phospho-Tyr1355)	Y1355	0.862678	1.17163	-1.15918	1.17163
IRS-1 (Ab-307)	P35569	1.01062	1.24117	1.01062	1.24117	IRS-1 (Phospho-Ser307)	S307	0.883165	1.16787	-1.13229	1.16787
IRS-1 (Ab-312)	P35569	0.731037	1.20248	-1.36792	1.20248	IRS-1 (Phospho-Ser312)	S312	1.44999	0.857848	1.44999	-1.16571
IRS-1 (Ab-323)	P35569	0.8946	1.2707	-1.11782	1.2707	IRS-1 (Phospho-Ser323)	S323	1.02462	0.852757	1.02462	-1.17267
IRS-1 (Ab-636)	P35569	1.07282	0.754103	1.07282	-1.32608	IRS-1 (Phospho-Ser636)	S636	0.705524	0.90424	-1.41739	-1.1059
IRS-1 (Ab-639)	P35569	0.797077	1.05463	-1.25458	1.05463	IRS-1 (Phospho-Ser639)	S639	1.11127	0.552379	1.11127	-1.81035
IRS-1 (Ab-794)	P35569	0.971419	0.960256	-1.02942	-1.04139	IRS-1 (Phospho-Ser794)	S794	0.595541	1.14954	-1.67915	1.14954
IRS-1 (Phospho-Ser1101)	P35569			#DIV/0!	#DIV/0!	IRS-1 (Phospho-Ser1101)	S1101	1.0497	0.812033	1.0497	-1.23148
IRS-1 (Phospho-Ser612)	P35569			#DIV/0!	#DIV/0!	IRS-1 (Phospho-Ser612)	S612	1.0677	0.607415	1.0677	-1.64632
JAK1 (Ab-1022)	P52332	0.90134	1.08804	-1.10946	1.08804	JAK1 (Phospho-Tyr1022)	Y1022	0.99826	2.68692	-1.00174	2.68692
JAK2 (Ab-1007)	Q62120	0.914556	1.08266	-1.09343	1.08266	JAK2 (Phospho-Tyr1007)	Y1007	1.07341	1.68432	1.07341	1.68432
JAK2 (Ab-221)	Q62120	0.932555	0.901004	-1.07232	-1.10987	JAK2 (Phospho-Tyr221)	Y221	1.06015	1.06495	1.06015	1.06495
JNK1/2/3 (Ab-183/185)	Q91Y86	1.14256	1.10872	1.14256	1.10872	JNK1/2/3 (Phospho-Thr183)	T183	1.00321	0.808596	1.00321	-1.23671
JNK1/2/3 (Ab-183/185)	Q91Y86			#DIV/0!	#DIV/0!	JNK1/2/3 (Phospho-Tyr185)	Y185	1.00321	0.808596	1.00321	-1.23671
JunB (Ab-259)	P09450	0.828753	1.05976	-1.20663	1.05976	JunB (Phospho-Ser259)	S259	1.53838	0.685926	1.53838	-1.45788
JunB (Ab-79)	P09450	0.758225	1.12552	-1.31887	1.12552	JunB (Phospho-Ser79)	S79	1.24131	1.13714	1.24131	1.13714
JunD (Ab-255)	P15066	1.0116	0.931315	1.0116	-1.07375	JunD (Phospho-Ser255)	S255	0.895906	0.473425	-1.11619	-2.11227
Keratin 18 (Ab-33)	P05784	1.21191	0.958529	1.21191	-1.04327	Keratin 18 (Phospho-Ser33)	S33	0.45126	1.53355	-2.21602	1.53355
Keratin 18 (Ab-52)	P05784	1.00597	0.810604	1.00597	-1.23365	Keratin 18 (Phospho-Ser52)	S52	0.944763	1.41476	-1.05847	1.41476
Keratin 8 (Ab-431)	P11679	1.03001	0.895238	1.03001	-1.11702	Keratin 8 (Phospho-Ser431)	S431	0.981486	0.961422	-1.01886	-1.04013
Keratin 8 (Ab-73)	P11679	1.20719	0.940925	1.20719	-1.06278	Keratin 8 (Phospho-Ser73)	S73	1.44676	0.875217	1.44676	-1.14257
KIT (Ab-721)	P05532	1.06357	1.039	1.06357	1.039	KIT (Phospho-Tyr721)	Y721	1.33143	0.674191	1.33143	-1.48326
KIT (Ab-936)	P05532	1.00425	0.826971	1.00425	-1.20923	KIT (Phospho-Tyr936)	Y936	0.905081	1.06553	-1.10487	1.06553
KIT (Phospho-Tyr703)	P05532			#DIV/0!	#DIV/0!	KIT (Phospho-Tyr703)	Y703	1.07532	0.897402	1.07532	-1.11433
KSR (Ab-392)	Q61097	1.17287	0.970043	1.17287	-1.03088	KSR (Phospho-Ser392)	S392	1.24924	0.933171	1.24924	-1.07161
Kv1.3/KCNA3 (Ab-135)	P16390	0.939392	1.0493	-1.06452	1.0493	Kv1.3/KCNA3 (Phospho-Tyr135)	Y135	0.878883	0.908366	-1.13781	-1.10088
Kv2.1/Kcnb1 (Phospho-Tyr128)	Q03717			#DIV/0!	#DIV/0!	Kv2.1/Kcnb1 (Phospho-Tyr128)	Y128	0.874546	1.00953	-1.14345	1.00953
Lamin A (Ab-22)	P48678	1.30994	0.825768	1.30994	-1.21099	Lamin A (Phospho-Ser22)	S22	0.715936	1.45203	-1.39677	1.45203
Lamin A/C (Ab-392)	P48678	0.529316	2.15996	-1.88923	2.15996	Lamin A/C (Phospho-Ser392)	S392	1.57581	0.660987	1.57581	-1.51289
LAT (Ab-161)	O54957	1.16612	0.905917	1.16612	-1.10385					#DIV/0!	#DIV/0!
LAT (Ab-171)	O54957	0.725678	1.1079	-1.37802	1.1079	LAT (Phospho-Tyr171)	Y171	1.16536	0.724199	1.16536	-1.38084
LAT (Ab-191)	O54957	0.998574	1.01362	-1.00143	1.01362	LAT (Phospho-Tyr191)	Y191	1.56746	1.03605	1.56746	1.03605
LCK (Ab-192)	P06240	1.33937	0.943788	1.33937	-1.05956	LCK (Phospho-Tyr192)	Y192	1.04297	0.883683	1.04297	-1.13163
LCK (Ab-393)	P06240	0.410723	1.48104	-2.43473	1.48104	LCK (Phospho-Tyr393)	Y393	1.07214	1.03113	1.07214	1.03113
LCK (Ab-504)	P06240	1.17938	1.16175	1.17938	1.16175	LCK (Phospho-Tyr504)	Y504	1.18711	0.868804	1.18711	-1.15101
LCK (Ab-59)	P06240	1.0545	0.939403	1.0545	-1.06451	LCK (Phospho-Ser59)	S59	1.02227	0.819316	1.02227	-1.22053
LIMK1 (Ab-508)	P53668	0.814235	1.1101	-1.22815	1.1101	LIMK1 (Phospho-Thr508)	T508	0.481332	1.00472	-2.07757	1.00472
LIMK1/2 (Ab-508/505)	P53668	0.755643	1.12102	-1.32338	1.12102					#DIV/0!	#DIV/0!
LKB1 (Ab-189)	Q9WTK7	0.884102	0.932077	-1.13109	-1.07287	LKB1 (Phospho-Thr189)	T189	0.913584	1.6661	-1.09459	1.6661
LKB1 (Ab-334)	Q9WTK7	0.769582	1.50476	-1.29941	1.50476					#DIV/0!	#DIV/0!
LKB1 (Ab-428)	Q9WTK7	0.843117	0.984182	-1.18607	-1.01607	LKB1 (Phospho-Ser428)	S428	0.931189	1.38048	-1.0739	1.38048
LYN (Ab-507)	P25911	0.667588	2.00618	-1.49793	2.00618	LYN (Phospho-Tyr507)	Y507	0.84259	1.13085	-1.18682	1.13085
MAP3K1/MEKK1 (Phospho-Thr1381)	P53349			#DIV/0!	#DIV/0!	MAP3K1/MEKK1 (Phospho-Thr1381)	T1381	1.15706	0.86549	1.15706	-1.15542
MAP3K7/TAK1 (Ab-184)	Q62073	1.02748	0.97828	1.02748	-1.0222	MAP3K7/TAK1 (Phospho-Thr184)	T184	0.875556	0.878578	-1.14213	-1.1382
MAP3K7/TAK1 (Ab-187)	Q62073	1.031	0.929124	1.031	-1.07628					#DIV/0!	#DIV/0!
MAP3K7/TAK1 (Ab-439)	Q62073	0.95218	0.794113	-1.05022	-1.25927					#DIV/0!	#DIV/0!
MAP3K8/COT (Ab-290)	Q07174	0.975124	0.766953	-1.02551	-1.30386	MAP3K8/COT (Phospho-Thr290)	T290	1.32119	0.926675	1.32119	-1.07913
MAP3K8/COT (Ab-400)	Q07174	1.20621	0.874088	1.20621	-1.14405					#DIV/0!	#DIV/0!
MAPKAPK2 (Ab-272)	P49138	0.714305	1.24102	-1.39996	1.24102	MAPKAPK2 (Phospho-Ser272)	S272	1.10195	0.875609	1.10195	-1.14206
MAPKAPK2 (Phospho-Thr222)	P49138			#DIV/0!	#DIV/0!	MAPKAPK2 (Phospho-Thr222)	T222	0.833705	1.21386	-1.19946	1.21386
MAPKAPK2 (Phospho-Thr334)	P49138			#DIV/0!	#DIV/0!	MAPKAPK2 (Phospho-Thr334)	T334	1.01968	0.998437	1.01968	-1.00157
MARCKS (Ab-158)	P26645	0.796513	0.977129	-1.25547	-1.02341	MARCKS (Phospho-Ser158)	S158	1.30432	0.755125	1.30432	-1.32428
MARCKS (Ab-163)	P26645	1.13095	0.831407	1.13095	-1.20278	MARCKS (Phospho-Ser163)	S163	0.957846	0.815178	-1.04401	-1.22673
M-CSF Receptor (Ab-561)	P09581	1.18536	0.956786	1.18536	-1.04517	M-CSF Receptor (Phospho-Tyr561)	Y561	0.606099	0.928618	-1.6499	-1.07687
M-CSF Receptor (Ab-809)	P09581	0.575891	1.15418	-1.73644	1.15418	M-CSF Receptor (Phospho-Tyr809)	Y809	0.889779	1.06763	-1.12387	1.06763
MDM2 (Ab-166)	P23804	0.463848	2.04115	-2.15588	2.04115	MDM2 (Phospho-Ser166)	S166	1.01385	0.889397	1.01385	-1.12436
MDM4 (Phospho-Ser367)	O35618			#DIV/0!	#DIV/0!	MDM4 (Phospho-Ser367)	S367	0.819159	0.674667	-1.22076	-1.48221
MEF2A (Ab-312)	Q60929	0.766903	1.5773	-1.30395	1.5773	MEF2A (Phospho-Thr312)	T312	0.908401	1.26833	-1.10084	1.26833
MEF2A (Ab-319)	Q60929	1.02588	0.932168	1.02588	-1.07277	MEF2A (Phospho-Thr319)	T319	0.883481	0.968198	-1.13189	-1.03285
MEF2A (Ab-408)	Q60929	0.747013	1.24753	-1.33866	1.24753	MEF2A (Phospho-Ser408)	S408	0.750431	1.02032	-1.33257	1.02032
MEF2C (Ab-396)	Q8CFN5	0.715642	1.11824	-1.39735	1.11824	MEF2C (Phospho-Ser396)	S396	0.76951	1.51936	-1.29953	1.51936
MEF2D (Phospho-Ser444)	Q63943			#DIV/0!	#DIV/0!	MEF2D (Phospho-Ser444)	S444	1.0264	0.921668	1.0264	-1.08499
MEK1 (Ab-217)	P31938	0.960472	1.10264	-1.04115	1.10264	MEK1 (Phospho-Ser217)	S217	0.836404	0.872517	-1.1956	-1.14611
MEK1 (Ab-221)	P31938	1.19319	0.945519	1.19319	-1.05762	MEK1 (Phospho-Ser221)	S221	1.70319	0.649771	1.70319	-1.539
MEK1 (Ab-286)	P31938	0.682601	1.10942	-1.46499	1.10942	MEK1 (Phospho-Thr286)	T286	1.1816	1.4366	1.1816	1.4366
MEK1 (Ab-291)	P31938	0.633156	1.3526	-1.57939	1.3526	MEK1 (Phospho-Thr291)	T291	1.50077	1.15521	1.50077	1.15521
MEK1 (Ab-298)	P31938	0.836589	0.873434	-1.19533	-1.14491	MEK1 (Phospho-Ser298)	S298	1.01818	0.92137	1.01818	-1.08534
MEK2 (Ab-394)	Q63932	1.05261	0.944147	1.05261	-1.05916	MEK2 (Phospho-Thr394)	T394	0.563842	1.40146	-1.77355	1.40146
MER/SKY (Phospho-Tyr749)	Q60805			#DIV/0!	#DIV/0!	MER/SKY (Phospho-Tyr749)	Y749	1.29768	1.17929	1.29768	1.17929
MER/SKY (Phospho-Tyr681)	Q60805			#DIV/0!	#DIV/0!	MER/SKY (Phospho-Tyr681)	Y681	1.29768	1.17929	1.29768	1.17929
Merlin (Ab-10)	P46662	0.891046	1.5899	-1.12228	1.5899	Merlin (Phospho-Ser10)	S10	1.02502	0.871125	1.02502	-1.14794
Merlin (Ab-518)	P46662	1.2197	0.788556	1.2197	-1.26814	Merlin (Phospho-Ser518)	S518	0.957603	0.870846	-1.04427	-1.14831
Met (Ab-1003)	P16056	0.934021	1.20387	-1.07064	1.20387	Met (Phospho-Tyr1003)	Y1003	1.25661	0.935071	1.25661	-1.06944
Met (Ab-1234)	P16056	1.26555	0.899024	1.26555	-1.11232	Met (Phospho-Tyr1234)	Y1234	0.906601	1.16582	-1.10302	1.16582
Met (Ab-1349)	P16056	1.14184	1.17276	1.14184	1.17276	Met (Phospho-Tyr1349)	Y1349	0.488612	1.16994	-2.04661	1.16994
Met (Phospho-Tyr1356)	P16056			#DIV/0!	#DIV/0!	Met (Phospho-Tyr1356)	Y1356	0.32729	0.796805	-3.05539	-1.25501
MITF (Ab-73)	Q08874	0.596691	1.53329	-1.67591	1.53329	MITF (Phospho-Ser73)	S73	1.54935	0.801729	1.54935	-1.2473
MKK3/MAP2K3 (Ab-189)	O09110	0.908861	1.11756	-1.10028	1.11756	MKK3/MAP2K3 (Phospho-Ser189)	S189	0.836577	1.41382	-1.19535	1.41382
MKK3/MAP2K3 (Ab-222)	O09110	1.21396	0.963334	1.21396	-1.03806	MKK3/MAP2K3 (Phospho-Thr222)	T222	1.18053	0.825799	1.18053	-1.21095
MKK4/SEK1 (Ab-257)	P47809	1.02831	0.952239	1.02831	-1.05016	MKK4/SEK1 (Phospho-Ser257)	S257	1.08955	1.02902	1.08955	1.02902
MKK4/SEK1 (Ab-261)	P47809	0.720518	1.58931	-1.38789	1.58931	MKK4/SEK1 (Phospho-Thr261)	T261	1.25892	0.854189	1.25892	-1.1707
MKK4/SEK1 (Ab-80)	P47809	0.678645	1.30696	-1.47352	1.30696	MKK4/SEK1 (Phospho-Ser80)	S80	0.855068	0.988503	-1.1695	-1.01163
MKK6/MAP2K6 (Ab-207)	P70236	0.716904	1.23537	-1.39489	1.23537	MKK6/MAP2K6 (Phospho-Ser207)	S207	1.57667	1.13704	1.57667	1.13704
MKK7/MAP2K7 (Ab-271)	Q8CE90	0.78478	1.54286	-1.27424	1.54286	MKK7/MAP2K7 (Phospho-Ser271)	S271	0.971073	0.853551	-1.02979	-1.17158
MKK7/MAP2K7 (Phospho-Thr275)	Q8CE90			#DIV/0!	#DIV/0!	MKK7/MAP2K7 (Phospho-Thr275)	S275	1.03219	0.715014	1.03219	-1.39857
MKP-1 (Ab-359)	P28563	0.936446	1.13971	-1.06787	1.13971	MKP-1 (Phospho-Ser359)	S359	1.05009	0.882677	1.05009	-1.13292
MKP-1/2 (Ab-296/318)	P28563	0.703212	1.11371	-1.42205	1.11371	MKP-1/2 (Phospho-Ser296)	S296	0.52283	1.51505	-1.91267	1.51505
MKP-1/2 (Ab-296/318)	P28563			#DIV/0!	#DIV/0!	MKP-1/2 (Phospho-Ser318)	S318	0.52283	1.51505	-1.91267	1.51505
Mnk1 (Ab-385)	O08605	1.2905	1.0191	1.2905	1.0191	Mnk1 (Phospho-Thr385)	T385	1.14067	1.05414	1.14067	1.05414
MSK1 (Ab-360)	Q8C050	0.585121	1.2309	-1.70905	1.2309	MSK1 (Phospho-Ser360)	S360	0.832527	1.37142	-1.20116	1.37142
MSK1 (Ab-376)	Q8C050	0.935449	1.06154	-1.069	1.06154	MSK1 (Phospho-Ser376)	S376	0.883652	0.597201	-1.13167	-1.67448
MSK1 (Ab-581)	Q8C050	0.900349	0.937755	-1.11068	-1.06638	MSK1 (Phospho-Thr581)	T581	0.968386	1.06269	-1.03265	1.06269
MSK1 (Phospho-Ser212)	Q8C050			#DIV/0!	#DIV/0!	MSK1 (Phospho-Ser212)	S212	0.930297	1.23956	-1.07493	1.23956
MSK2 (Phospho-Thr568)	Q9Z2B9			#DIV/0!	#DIV/0!	MSK2 (Phospho-Thr568)	T568	1.01567	0.976333	1.01567	-1.02424
Mst1/Mst2 (Ab-183)	Q9JI11	1.10726	0.809127	1.10726	-1.2359	Mst1/Mst2 (Phospho-Thr183)	T183	1.15872	1.00689	1.15872	1.00689
mTOR (Ab-2446)	Q9JLN9	1.21982	1.01807	1.21982	1.01807	mTOR (Phospho-Thr2446)	T2446	0.788504	1.06127	-1.26822	1.06127
mTOR (Ab-2448)	Q9JLN9	0.868583	0.923844	-1.1513	-1.08243	mTOR (Phospho-Ser2448)	S2448	1.07285	0.862094	1.07285	-1.15997
mTOR (Ab-2481)	Q9JLN9	1.03281	0.816285	1.03281	-1.22506	mTOR (Phospho-Ser2481)	S2481	1.16248	0.732234	1.16248	-1.36568
Myc (Ab-358)	P01108	0.545628	1.30949	-1.83275	1.30949	Myc (Phospho-Thr358)	T358	0.501577	1.28098	-1.99371	1.28098
Myc (Ab-373)	P01108	0.977418	1.17882	-1.0231	1.17882	Myc (Phospho-Ser373)	S373	0.934297	1.24841	-1.07032	1.24841
Myc (Ab-58)	P01108	0.858852	0.938829	-1.16434	-1.06516	Myc (Phospho-Thr58)	T58	1.15984	0.883519	1.15984	-1.13184
Myc (Ab-62)	P01108	1.13652	0.985403	1.13652	-1.01481	Myc (Phospho-Ser62)	S62	0.715926	0.94229	-1.39679	-1.06124
Myosin regulatory light chain 2 (Ab-18)	Q9CQ19	1.07914	0.902385	1.07914	-1.10817	Myosin regulatory light chain 2 (Phospho-Ser18)	S18	1.15489	1.08978	1.15489	1.08978
MYPT1 (Phospho-Thr696)	Q9DBR7			#DIV/0!	#DIV/0!	MYPT1 (Phospho-Thr696)	T696	0.846422	0.932362	-1.18144	-1.07254
MYPT1 (Phospho-Thr853)	Q9DBR7			#DIV/0!	#DIV/0!	MYPT1 (Phospho-Thr853)	T853	0.694347	1.40284	-1.4402	1.40284
MYT1 (Ab-83)	Q9ESG9	0.886791	1.06826	-1.12766	1.06826					#DIV/0!	#DIV/0!
NFAT3 (Ab-168/170)	Q8K120	0.770931	0.947659	-1.29713	-1.05523					#DIV/0!	#DIV/0!
NFAT3 (Ab-676)	Q8K120	0.629228	1.58359	-1.58925	1.58359					#DIV/0!	#DIV/0!
NFAT4 (Ab-165)	P97305	0.710802	1.09302	-1.40686	1.09302	NFAT4 (Phospho-Ser165)	S165	0.965042	1.05288	-1.03622	1.05288
NFkB-p100/p52 (Ab-865)	Q9WTK5	0.698202	1.25286	-1.43225	1.25286	NFkB-p100/p52 (Phospho-Ser865)	S865	1.24418	0.493317	1.24418	-2.02709
NFkB-p100/p52 (Ab-869)	Q9WTK5	0.474807	1.92296	-2.10612	1.92296	NFkB-p100/p52 (Phospho-Ser869)	S869	1.11565	0.915371	1.11565	-1.09245
NFkB-p100/p52 (Phospho-Ser872)	Q9WTK5			#DIV/0!	#DIV/0!	NFkB-p100/p52 (Phospho-Ser872)	S872	0.769926	1.23769	-1.29883	1.23769
NFkB-p105/p50 (Ab-337)	P25799	1.04543	0.934539	1.04543	-1.07005	NFkB-p105/p50 (Phospho-Ser337)	S337	0.810814	1.2911	-1.23333	1.2911
NFkB-p105/p50 (Ab-893)	P25799	1.12422	0.960409	1.12422	-1.04122	NFkB-p105/p50 (Phospho-Ser893)	S893	1.13153	1.11563	1.13153	1.11563
NFkB-p105/p50 (Ab-907)	P25799	0.958552	1.07486	-1.04324	1.07486	NFkB-p105/p50 (Phospho-Ser907)	S907	1.1482	0.897986	1.1482	-1.1136
NFkB-p105/p50 (Ab-927)	P25799	0.62206	1.59464	-1.60756	1.59464	NFkB-p105/p50 (Phospho-Ser927)	S927	0.893711	1.03147	-1.11893	1.03147
NFkB-p105/p50 (Ab-932)	P25799	1.04797	0.837822	1.04797	-1.19357	NFkB-p105/p50 (Phospho-Ser932)	S932	1.24953	0.942173	1.24953	-1.06138
NFkB-p65 (Ab-254)	Q04207	1.07536	0.970775	1.07536	-1.03011	NFkB-p65 (Phospho-Thr254)	T254	1.94365	0.446739	1.94365	-2.23844
NFkB-p65 (Ab-276)	Q04207	1.14227	0.961276	1.14227	-1.04028	NFkB-p65 (Phospho-Ser276)	S276	1.19318	0.717132	1.19318	-1.39444
NFkB-p65 (Ab-281)	Q04207	0.914788	1.05899	-1.09315	1.05899					#DIV/0!	#DIV/0!
NFkB-p65 (Ab-311)	Q04207	0.864025	1.01924	-1.15737	1.01924	NFkB-p65 (Phospho-Ser311)	S311	0.773604	1.02729	-1.29265	1.02729
NFkB-p65 (Ab-435)	Q04207	1.14584	1.40932	1.14584	1.40932	NFkB-p65 (Phospho-Thr435)	T435	3.19319	0.61708	3.19319	-1.62054
NFkB-p65 (Ab-468)	Q04207	0.826773	1.30359	-1.20952	1.30359	NFkB-p65 (Phospho-Ser468)	S468	0.813934	0.933341	-1.2286	-1.07142
NFkB-p65 (Ab-505)	Q04207	0.760278	1.32923	-1.31531	1.32923	NFkB-p65 (Phospho-Thr505)	T505	0.999702	1.08513	-1.0003	1.08513
NFkB-p65 (Ab-529)	Q04207	0.861025	1.11476	-1.16141	1.11476	NFkB-p65 (Phospho-Ser529)	S529	0.989782	0.485421	-1.01032	-2.06007
NFkB-p65 (Ab-536)	Q04207	0.906082	0.931502	-1.10365	-1.07354	NFkB-p65 (Phospho-Ser536)	S536	2.39525	0.478994	2.39525	-2.08771
NMDAR1 (Ab-897)	P35438	0.874165	0.765402	-1.14395	-1.3065	NMDAR1 (Phospho-Ser897)	S897	1.18103	1.06647	1.18103	1.06647
NMDAR2A/B (Phospho-Tyr1246/1252)	P35436			#DIV/0!	#DIV/0!	NMDAR2A/B (Phospho-Tyr1246)	Y1246	0.898412	1.5703	-1.11307	1.5703
NMDAR2A/B (Phospho-Tyr1246/1252)	P35436			#DIV/0!	#DIV/0!	NMDAR2A/B (Phospho-Tyr1252)	Y1252	0.898412	1.5703	-1.11307	1.5703
NMDAR2B (Ab-1472)	Q01097	0.53329	1.62671	-1.87515	1.62671	NMDAR2B (Phospho-Tyr1472)	Y1472	0.969613	1.18359	-1.03134	1.18359
Opioid Receptor (Ab-375)	P42866	1.31184	1.41097	1.31184	1.41097	Opioid Receptor (Phospho-Ser375)	S375	0.887653	1.09456	-1.12657	1.09456
p130Cas (Ab-165)	Q61140	1.06903	0.788986	1.06903	-1.26745	p130Cas (Phospho-Tyr165)	Y165	0.994855	0.758355	-1.00517	-1.31864
p130Cas (Ab-410)	Q61140	1.15601	0.791797	1.15601	-1.26295	p130Cas (Phospho-Tyr410)	Y410	0.991972	0.898948	-1.00809	-1.11241
p21Cip1 (Ab-145)	P39689	0.932294	1.02953	-1.07262	1.02953	p21Cip1 (Phospho-Thr145)	T145	1.21295	0.795468	1.21295	-1.25712
p27Kip1 (Ab-10)	P46414	1.03091	0.996999	1.03091	-1.00301	p27Kip1 (Phospho-Ser10)	S10	0.899184	1.03792	-1.11212	1.03792
p27Kip1 (Ab-187)	P46414	1.05987	0.973244	1.05987	-1.02749	p27Kip1 (Phospho-Thr187)	T187	0.921196	0.520799	-1.08555	-1.92013
p300 (Ab-89)	B2RWS6	0.656687	1.32343	-1.52279	1.32343					#DIV/0!	#DIV/0!
p38 MAPK (Ab-180)	P47811	1.01913	0.856732	1.01913	-1.16723	p38 MAPK (Phospho-Thr180)	T180	1.17511	0.759102	1.17511	-1.31735
p38 MAPK (Ab-182)	P47811	0.725313	1.3075	-1.37872	1.3075	p38 MAPK (Phospho-Tyr182)	Y182	1.0779	0.918877	1.0779	-1.08828
p38 MAPK (Ab-322)	P47811	1.12102	0.714973	1.12102	-1.39865	p38 MAPK (Phospho-Tyr322)	Y322	1.37086	0.98658	1.37086	-1.0136
p44/42 MAP Kinase (Ab-202)	Q63844	0.981247	0.825292	-1.01911	-1.21169	p44/42 MAP Kinase (Phospho-Thr202)	T202	0.851739	0.99996	-1.17407	-1.00004
p44/42 MAP Kinase (Ab-204)	Q63844	1.06461	0.786284	1.06461	-1.2718	p44/42 MAP Kinase (Phospho-Tyr204)	Y204	0.922214	1.02535	-1.08435	1.02535
p53 (Ab-15)	P02340	0.955169	0.788807	-1.04693	-1.26774	p53 (Phospho-Ser15)	S15	1.2275	0.850783	1.2275	-1.17539
p53 (Ab-18)	P02340	0.768533	0.978201	-1.30118	-1.02229	p53 (Phospho-Thr18)	T18	1.96191	1.10742	1.96191	1.10742
p53 (Ab-20)	P02340	0.784111	1.31287	-1.27533	1.31287	p53 (Phospho-Ser20)	S20	0.94416	1.38279	-1.05914	1.38279
p53 (Ab-315)	P02340	0.83183	1.27728	-1.20217	1.27728	p53 (Phospho-Ser315)	S315	1.02649	1.00612	1.02649	1.00612
p53 (Ab-33)	P02340	1.00219	0.920043	1.00219	-1.08691	p53 (Phospho-Ser33)	S33	0.950561	1.14447	-1.05201	1.14447
p53 (Ab-37)	P02340	1.11754	1.14252	1.11754	1.14252	p53 (Phospho-Ser37)	S37	0.81926	1.14266	-1.22061	1.14266
p53 (Ab-376)	P02340	0.914296	1.09061	-1.09374	1.09061					#DIV/0!	#DIV/0!
p53 (Ab-378)	P02340	1.07446	0.906428	1.07446	-1.10323	p53 (Phospho-Ser378)	S378	0.850395	1.63578	-1.17592	1.63578
p53 (Ab-387)	P02340	0.930539	0.93906	-1.07465	-1.06489					#DIV/0!	#DIV/0!
p53 (Ab-392)	P02340	0.897419	1.14602	-1.11431	1.14602	p53 (Phospho-Ser392)	S392	2.03144	0.860077	2.03144	-1.16269
p53 (Ab-46)	P02340	1.05096	1.01293	1.05096	1.01293	p53 (Phospho-Ser46)	S46	0.84251	1.10214	-1.18693	1.10214
p53 (Ab-6)	P02340	0.925078	0.81477	-1.08099	-1.22734	p53 (Phospho-Ser6)	S6	1.06455	0.865501	1.06455	-1.1554
p53 (Ab-9)	P02340	0.855994	0.902932	-1.16823	-1.1075	p53 (Phospho-Ser9)	S9	1.11974	0.81625	1.11974	-1.22511
p53 (Phospho-Ser366)	P02340			#DIV/0!	#DIV/0!	p53 (Phospho-Ser366)	S366	0.710359	1.18911	-1.40774	1.18911
p53 (Phospho-Thr81)	P02340			#DIV/0!	#DIV/0!	p53 (Phospho-Thr81)	T81	1.10309	0.856622	1.10309	-1.16738
p63 (Phospho-Ser455)	O88898			#DIV/0!	#DIV/0!	p63 (Phospho-Ser455)	S455	1.00447	0.980472	1.00447	-1.01992
P70S6K (Ab-229)	Q8BSK8	0.699298	1.23013	-1.43001	1.23013	P70S6K (Phospho-Thr229)	T229	1.48255	0.85134	1.48255	-1.17462
P70S6K (Ab-371)	Q8BSK8	0.998098	1.16382	-1.00191	1.16382	P70S6K (Phospho-Ser371)	S371	0.546692	1.45972	-1.82918	1.45972
P70S6K (Ab-411)	Q8BSK8	1.22043	0.818439	1.22043	-1.22184	P70S6K (Phospho-Ser411)	S411	1.01062	0.892852	1.01062	-1.12001
P70S6K (Ab-418)	Q8BSK8	1.14323	0.913494	1.14323	-1.0947	P70S6K (Phospho-Ser418)	S418	0.78675	1.25582	-1.27105	1.25582
P70S6K (Ab-421)	Q8BSK8	1.14992	0.859923	1.14992	-1.16289	P70S6K (Phospho-Thr421)	T421	1.03569	0.645519	1.03569	-1.54914
P70S6K (Ab-424)	Q8BSK8	0.858759	0.879379	-1.16447	-1.13717	P70S6K (Phospho-Ser424)	S424	3.43493	0.504241	3.43493	-1.98318
P70S6K (Ab-427)	Q8BSK8	0.839242	1.27799	-1.19155	1.27799					#DIV/0!	#DIV/0!
P70S6K (Phospho-Thr389)	Q8BSK8			#DIV/0!	#DIV/0!	P70S6K (Phospho-Thr389)	T389	0.945698	1.11731	-1.05742	1.11731
P70S6K-beta (Ab-423)	Q9Z1M4	0.764266	1.38141	-1.30845	1.38141	P70S6K-beta (Phospho-Ser423)	S423	0.772651	0.984979	-1.29425	-1.01525
P73 (Ab-99)	Q9JJP2	0.689732	0.81938	-1.44984	-1.22044	P73 (Phospho-Tyr99)	Y99	0.754574	1.03952	-1.32525	1.03952
P90RSK (Ab-359/363)	P18653	0.66855	1.65927	-1.49577	1.65927	P90RSK (Phospho-Thr359)	T359	0.867202	1.41343	-1.15313	1.41343
P90RSK (Ab-359/363)	P18653			#DIV/0!	#DIV/0!	P90RSK (Phospho-Ser363)	S363	0.867202	1.41343	-1.15313	1.41343
P90RSK (Ab-380)	P18653	1.00397	1.04583	1.00397	1.04583	P90RSK (Phospho-Ser380)	S380	0.87582	0.721554	-1.14179	-1.3859
P90RSK (Ab-573)	P18653	0.814945	1.38112	-1.22708	1.38112	P90RSK (Phospho-Thr573)	T573	0.789595	1.45482	-1.26647	1.45482
P95/NBS1 (Ab-343)	Q9R207	0.533267	1.31542	-1.87523	1.31542	P95/NBS1 (Phospho-Ser343)	S343	0.320139	1.89731	-3.12364	1.89731
PAK1 (Ab-204)	O88643	0.870873	1.07547	-1.14827	1.07547	PAK1 (Phospho-Ser204)	S204	0.677596	1.67191	-1.47581	1.67191
PAK1 (Ab-212)	O88643	1.01144	1.11018	1.01144	1.11018	PAK1 (Phospho-Thr212)	T212	1.16295	0.943035	1.16295	-1.06041
PAK1/2 (Ab-199)	O88643	1.34133	0.82302	1.34133	-1.21504	PAK1/2 (Phospho-Ser199)	S199	0.890419	0.867716	-1.12307	-1.15245
PAK1/2/3 (Ab-141)	O88643	1.04523	1.13738	1.04523	1.13738	PAK1/2/3 (Phospho-Ser141)	S141	1.12768	0.857007	1.12768	-1.16685
PAK1/2/3 (Ab-423/402/421)	O88643	0.483543	1.94438	-2.06807	1.94438	PAK1/2/3 (Phospho-Thr423)	T423	1.07659	0.893782	1.07659	-1.11884
PAK1/2/3 (Ab-423/402/421)	O88643			#DIV/0!	#DIV/0!	PAK1/2/3 (Phospho-Thr402)	T402	1.07659	0.893782	1.07659	-1.11884
PAK1/2/3 (Ab-423/402/421)	O88643			#DIV/0!	#DIV/0!	PAK1/2/3 (Phospho-Thr421)	T421	1.07659	0.893782	1.07659	-1.11884
PAK2 (Ab-192)	Q8CIN4	1.11324	0.907639	1.11324	-1.10176	PAK2 (Phospho-Ser192)	S192	1.06353	1.02457	1.06353	1.02457
PAK2 (Ab-197)	Q8CIN4	0.803987	1.11666	-1.2438	1.11666					#DIV/0!	#DIV/0!
PAK2 (Phospho-Ser20)	Q8CIN4			#DIV/0!	#DIV/0!	PAK2 (Phospho-Ser20)	S20	1.07628	0.925672	1.07628	-1.0803
PAK3 (Ab-154)	Q61036	0.979979	1.07327	-1.02043	1.07327	PAK3 (Phospho-Ser154)	S154	0.828574	1.06516	-1.20689	1.06516
PAK4 (Ab-474)	Q8BTW9	1.07672	0.845493	1.07672	-1.18274					#DIV/0!	#DIV/0!
Paxillin (Ab-118)	Q8VI36	1.19206	0.770333	1.19206	-1.29814	Paxillin (Phospho-Tyr118)	Y118	1.4614	0.713729	1.4614	-1.40109
Paxillin (Ab-31)	Q8VI36	1.15169	0.960867	1.15169	-1.04073	Paxillin (Phospho-Tyr31)	Y31	0.680678	1.00274	-1.46912	1.00274
PDGFR alpha (Ab-849)	P26618	0.929974	1.28831	-1.0753	1.28831	PDGFR alpha (Phospho-Tyr849)	Y849	1.31682	1.22796	1.31682	1.22796
PDGFR beta (Ab-1009)	P05622	1.08608	0.969804	1.08608	-1.03114					#DIV/0!	#DIV/0!
PDGFR beta (Ab-1021)	P05622	1.13334	0.937391	1.13334	-1.06679	PDGFR beta (Phospho-Tyr1021)	Y1021	0.819323	1.27455	-1.22052	1.27455
PDGFR beta (Ab-740)	P05622	1.03834	0.997839	1.03834	-1.00217	PDGFR beta (Phospho-Tyr740)	Y740	0.922628	1.18444	-1.08386	1.18444
PDGFR beta (Ab-751)	P05622	0.917809	0.808617	-1.08955	-1.23668	PDGFR beta (Phospho-Tyr751)	Y751	1.27197	0.804319	1.27197	-1.24329
PDK1 (Ab-241)	Q9Z2A0	0.633753	1.53744	-1.5779	1.53744	PDK1 (Phospho-Ser241)	S241	0.704734	0.982178	-1.41898	-1.01815
PEA-15 (Ab-116)	Q62048	1.04983	1.03128	1.04983	1.03128	PEA-15 (Phospho-Ser116)	S116	1.15148	0.841092	1.15148	-1.18893
PEA-15 (Phospho-Ser104)	Q62048			#DIV/0!	#DIV/0!	PEA-15 (Phospho-Ser104)	S104	1.12434	0.883641	1.12434	-1.13168
PECAM-1 (Ab-713)	Q08481	0.516682	2.16883	-1.93542	2.16883	PECAM-1 (Phospho-Tyr713)	Y713	0.880132	1.34382	-1.13619	1.34382
PI3-kinase p85-alpha (Phospho-Tyr607)	P26450			#DIV/0!	#DIV/0!	PI3-kinase p85-alpha (Phospho-Tyr607)	Y607	1.30729	0.780551	1.30729	-1.28115
PI3-kinase p85-subunit alpha/gamma (Ab-467/199)	P26450	1.11239	1.06288	1.11239	1.06288	PI3-kinase p85-subunit alpha/gamma (Phospho-Tyr467/Tyr199)	Y467	1.14678	0.863192	1.14678	-1.15849
PI3-kinase p85-subunit alpha/gamma (Ab-467/199)	P26450			#DIV/0!	#DIV/0!	PI3-kinase p85-subunit alpha/gamma (Phospho-Tyr467/Tyr199)	Y199	1.14678	0.863192	1.14678	-1.15849
Pim-1 (Ab-309)	P06803	0.904187	0.872503	-1.10597	-1.14613	Pim-1 (Phospho-Tyr309)	Y309	0.877942	0.824237	-1.13903	-1.21324
PIP5K (Phospho-Ser307)	Q9Z1T6			#DIV/0!	#DIV/0!	PIP5K (Phospho-Ser307)	S307	0.975821	1.00082	-1.02478	1.00082
PKA CAT (Ab-197)	P05132	1.17064	0.936201	1.17064	-1.06815	PKA CAT (Phospho-Thr197)	T197	0.964829	0.963135	-1.03645	-1.03828
PKA-R2B (Phospho-Ser113)	P31324			#DIV/0!	#DIV/0!	PKA-R2B (Phospho-Ser113)	S113	0.863037	1.18965	-1.1587	1.18965
PKC alpha (Ab-657)	P20444	1.08167	0.781056	1.08167	-1.28032	PKC alpha (Phospho-Tyr657)	Y657	1.13401	1.34408	1.13401	1.34408
PKC alpha/beta II (Ab-638)	P20444	1.16625	0.81145	1.16625	-1.23236	PKC alpha/beta II (Phospho-Thr638)	T638	1.03441	1.00656	1.03441	1.00656
PKC beta/PKCB (Ab-661)	P68404	1.07522	0.963484	1.07522	-1.0379	PKC beta/PKCB (Phospho-Ser661)	S661	0.821717	1.03892	-1.21696	1.03892
PKC delta (Ab-505)	P28867	1.05358	0.795	1.05358	-1.25786	PKC delta (Phospho-Thr505)	T505	1.28855	0.955531	1.28855	-1.04654
PKC delta (Ab-645)	P28867	0.880173	1.18411	-1.13614	1.18411	PKC delta (Phospho-Ser645)	S645	1.1096	0.8416	1.1096	-1.18821
PKC delta (Phospho-Tyr313)	P28867			#DIV/0!	#DIV/0!	PKC delta (Phospho-Tyr313)	Y313	1.23756	0.86889	1.23756	-1.15089
PKC delta (Phospho-Tyr52)	P28867			#DIV/0!	#DIV/0!	PKC delta (Phospho-Tyr52)	Y52	1.54504	0.619248	1.54504	-1.61486
PKC delta (Phospho-Tyr64)	P28867			#DIV/0!	#DIV/0!	PKC delta (Phospho-Tyr64)	Y64	0.823161	0.984753	-1.21483	-1.01548
PKC epsilon (Ab-729)	P16054	1.28835	0.76811	1.28835	-1.3019	PKC epsilon (Phospho-Ser729)	S729	1.21758	1.24993	1.21758	1.24993
PKC pan activation site	P20444	0.677702	1.14771	-1.47557	1.14771	PKC pan activation site (Phospho)		1.08324	0.980235	1.08324	-1.02016
PKC theta (Ab-676)	Q02111	0.804502	1.35491	-1.24301	1.35491	PKC theta (Phospho-Ser676)	S676	0.630193	1.27066	-1.58682	1.27066
PKC theta (Phospho-Thr538)	Q02111			#DIV/0!	#DIV/0!	PKC theta (Phospho-Thr538)	T538	1.16581	0.980129	1.16581	-1.02027
PKC zeta (Ab-410)	Q02956	1.23705	0.917577	1.23705	-1.08983	PKC zeta (Phospho-Thr410)	T410	2.80952	0.926174	2.80952	-1.07971
PKC zeta (Ab-560)	Q02956	0.772199	1.22355	-1.295	1.22355	PKC zeta (Phospho-Thr560)	T560	1.1072	0.885154	1.1072	-1.12975
PKD1/PKC mu (Ab-205)	Q62101	0.735027	1.16083	-1.36049	1.16083	PKD1/PKC mu (Phospho-Ser205)	S205	0.921388	1.50034	-1.08532	1.50034
PKD1/PKC mu (Ab-463)	Q62101	0.715488	1.2854	-1.39765	1.2854	PKD1/PKC mu (Phospho-Tyr463)	Y463	0.913378	1.23588	-1.09484	1.23588
PKD1/PKC mu (Ab-744/748)	Q62101	0.981531	0.982875	-1.01882	-1.01742					#DIV/0!	#DIV/0!
PKD1/PKC mu (Ab-910)	Q62101	1.38264	0.859953	1.38264	-1.16285	PKD1/PKC mu (Phospho-Ser910)	S910	1.12884	0.9641	1.12884	-1.03724
PKD2 (Ab-876)	Q8BZ03	0.701676	1.05385	-1.42516	1.05385	PKD2 (Phospho-Ser876)	S876	0.900249	1.20205	-1.1108	1.20205
PKR (Ab-446)	Q03963	0.773289	0.97725	-1.29318	-1.02328	PKR (Phospho-Thr446)	T446	0.968512	0.947791	-1.03251	-1.05509
PKR (Ab-451)	Q03963	0.779162	0.84574	-1.28343	-1.1824	PKR (Phospho-Thr451)	T451	1.41766	0.777995	1.41766	-1.28535
PLC beta3 (Ab-1105)	P51432	1.47356	0.773655	1.47356	-1.29257	PLC beta3 (Phospho-Ser1105)	S1105	0.928106	1.22087	-1.07746	1.22087
PLC beta3 (Ab-537)	P51432	1.00961	1.06075	1.00961	1.06075	PLC beta3 (Phospho-Ser537)	S537	1.30165	0.844499	1.30165	-1.18413
PLCG1 (Ab-771)	Q62077	1.71811	0.805282	1.71811	-1.2418	PLCG1 (Phospho-Tyr771)	Y771	1.20401	0.743193	1.20401	-1.34554
PLCG1 (Ab-783)	Q62077	1.05001	0.911496	1.05001	-1.0971	PLCG1 (Phospho-Tyr783)	Y783	0.983715	0.88885	-1.01655	-1.12505
PLCG1 (Phospho-Tyr1253)	Q62077			#DIV/0!	#DIV/0!	PLCG1 (Phospho-Tyr1253)	Y1253	0.793027	1.40509	-1.26099	1.40509
PLCG2 (Ab-1217)	Q8CIH5	0.742779	1.16997	-1.34629	1.16997	PLCG2 (Phospho-Tyr1217)	Y1217	0.921245	1.15821	-1.08549	1.15821
PLCG2 (Ab-753)	Q8CIH5	1.15462	1.04939	1.15462	1.04939	PLCG2 (Phospho-Tyr753)	Y753	1.24279	0.853336	1.24279	-1.17187
PLD1 (Ab-561)	Q9Z280	0.976172	1.08033	-1.02441	1.08033	PLD1 (Phospho-Ser561)	S561	1.00798	1.05929	1.00798	1.05929
PLD2 (Phospho-Tyr169)	P97813			#DIV/0!	#DIV/0!	PLD2 (Phospho-Tyr169)	Y169	0.833584	0.954622	-1.19964	-1.04754
PLK1 (Ab-210)	Q07832	0.716316	1.17236	-1.39603	1.17236	PLK1 (Phospho-Thr210)	T210	0.897195	0.973024	-1.11458	-1.02772
PP1 alpha (Ab-320)	P62137	1.02721	0.930868	1.02721	-1.07427	PP1 alpha (Phospho-Thr320)	T320	0.889848	1.04599	-1.12379	1.04599
PP2A-alpha (Ab-307)	P63330	0.648634	1.5759	-1.5417	1.5759	PP2A-alpha (Phospho-Tyr307)	Y307	1.23149	0.932498	1.23149	-1.07239
PPAR-BP (Ab-1457)	Q925J9	0.829324	0.981804	-1.2058	-1.01853	PPAR-BP (Phospho-Thr1457)	T1457	0.753726	1.25452	-1.32674	1.25452
PPAR-gamma (Ab-112)	P37238	0.504243	1.81226	-1.98317	1.81226	PPAR-gamma (Phospho-Ser112)	S112	0.99329	1.09006	-1.00676	1.09006
Progesterone Receptor (Ab-190)	Q00175	0.684591	1.01524	-1.46073	1.01524	Progesterone Receptor (Phospho-Ser190)	S190	0.728409	1.06698	-1.37286	1.06698
PTEN (Ab-370)	O08586	0.613474	1.40899	-1.63006	1.40899	PTEN (Phospho-Ser370)	S370	1.20664	0.572607	1.20664	-1.7464
PTEN (Ab-380)	O08586	0.573096	1.30627	-1.74491	1.30627	PTEN (Phospho-Ser380)	S380	1.03015	0.808982	1.03015	-1.23612
PTEN (Ab-380/382/383)	O08586	0.693875	1.34536	-1.44118	1.34536	PTEN (Phospho-Ser380/Thr382/Thr383)	S380	1.04379	2.17047	1.04379	2.17047
PTEN (Phospho-Ser380/Thr382/Thr383)	O08586			#DIV/0!	#DIV/0!	PTEN (Phospho-Ser380/Thr382/Thr383)	T382	1.04379	2.17047	1.04379	2.17047
PTEN (Phospho-Ser380/Thr382/Thr383)	O08586			#DIV/0!	#DIV/0!	PTEN (Phospho-Ser380/Thr382/Thr383)	T383	1.04379	2.17047	1.04379	2.17047
PTPRA (Phospho-Tyr798)	P18052			#DIV/0!	#DIV/0!	PTPRA (Phospho-Tyr798)	Y798	1.09101	0.936049	1.09101	-1.06832
Pyk2 (Ab-402)	Q9QVP9	0.913765	1.10345	-1.09437	1.10345	Pyk2 (Phospho-Tyr402)	Y402	1.26625	0.761904	1.26625	-1.3125
Pyk2 (Ab-580)	Q9QVP9	0.694027	0.786404	-1.44087	-1.27161	Pyk2 (Phospho-Tyr580)	Y580	1.06114	1.10052	1.06114	1.10052
Pyk2 (Ab-881)	Q9QVP9	0.667315	0.904614	-1.49854	-1.10544	Pyk2 (Phospho-Tyr881)	Y881	0.911364	2.24617	-1.09726	2.24617
Pyk2 (Phospho-Tyr579)	Q9QVP9			#DIV/0!	#DIV/0!	Pyk2 (Phospho-Tyr579)	Y579	1.06784	0.876682	1.06784	-1.14066
Rac1/cdc42 (Ab-71)	P63001	1.04186	0.936535	1.04186	-1.06777	Rac1/cdc42 (Phospho-Ser71)	S71	3.59376	0.417053	3.59376	-2.39778
RAD51 (Ab-309)	Q08297	0.985508	1.12228	-1.01471	1.12228					#DIV/0!	#DIV/0!
RAD51 (Phospho-Tyr315)	Q08297			#DIV/0!	#DIV/0!	RAD51 (Phospho-Tyr315)	Y315	0.816846	1.48013	-1.22422	1.48013
RAD52 (Phospho-Tyr104)	P43352			#DIV/0!	#DIV/0!	RAD52 (Phospho-Tyr104)	Y104	0.91217	1.19736	-1.09629	1.19736
Raf1 (Ab-259)	Q99N57	0.792921	1.57032	-1.26116	1.57032	Raf1 (Phospho-Ser259)	S259	2.31156	0.381999	2.31156	-2.61781
Raf1 (Ab-289)	Q99N57	0.810554	1.35098	-1.23372	1.35098	Raf1 (Phospho-Ser289)	S289	1.0602	1.0456	1.0602	1.0456
Raf1 (Ab-296)	Q99N57	0.547055	1.38591	-1.82797	1.38591	Raf1 (Phospho-Ser296)	S296	0.585321	0.828913	-1.70846	-1.2064
Raf1 (Ab-338)	Q99N57	0.917351	1.39243	-1.0901	1.39243	Raf1 (Phospho-Ser338)	S338	1.19913	3.89757	1.19913	3.89757
Raf1 (Ab-341)	Q99N57	0.732519	1.58558	-1.36515	1.58558	Raf1 (Phospho-Tyr341)	Y341	1.09666	0.904557	1.09666	-1.10551
Raf1 (Ab-43)	Q99N57	0.941958	0.9439	-1.06162	-1.05943	Raf1 (Phospho-Ser43)	S43	1.15305	0.895295	1.15305	-1.11695
Raf1 (Ab-621)	Q99N57	0.795939	1.38156	-1.25638	1.38156	Raf1 (Phospho-Ser621)	S621	1.38829	0.873057	1.38829	-1.1454
RapGEF1 (Phospho-Tyr504)	Q13905			#DIV/0!	#DIV/0!	RapGEF1 (Phospho-Tyr504)	Y504	0.805058	0.84945	-1.24215	-1.17723
Ras-GRF1 (Ab-916)	P27671	0.884767	1.20781	-1.13024	1.20781	Ras-GRF1 (Phospho-Ser916)	S916	1.35717	0.819085	1.35717	-1.22087
Rb (Ab-608)	P13405	1.08909	0.94903	1.08909	-1.05371	Rb (Phospho-Ser608)	S608	0.911816	0.87918	-1.09671	-1.13742
Rb (Ab-780)	P13405	0.821056	1.02297	-1.21794	1.02297	Rb (Phospho-Ser780)	S780	1.17131	0.886591	1.17131	-1.12792
Rb (Ab-795)	P13405	1.33808	0.716134	1.33808	-1.39639	Rb (Phospho-Ser795)	S795	0.93097	0.758997	-1.07415	-1.31753
Rb (Ab-807)	P13405	0.972376	1.17164	-1.02841	1.17164	Rb (Phospho-Ser807)	S807	1.04946	2.4123	1.04946	2.4123
Rb (Ab-811)	P13405	0.809138	1.05736	-1.23588	1.05736	Rb (Phospho-Ser811)	S811	1.07932	1.12438	1.07932	1.12438
Rb (Phospho-Thr821)	P13405			#DIV/0!	#DIV/0!	Rb (Phospho-Thr821)	T821	0.951665	1.02492	-1.05079	1.02492
Rb-like-2 (RBL2) (Ab-952)	Q64700	0.879878	0.956312	-1.13652	-1.04568					#DIV/0!	#DIV/0!
Rel (Ab-503)	P15307	1.31711	0.956992	1.31711	-1.04494	Rel (Phospho-Ser503)	S503	1.35448	0.691612	1.35448	-1.4459
RelB (Ab-552)	Q04863	1.14841	0.854162	1.14841	-1.17074	RelB (Phospho-Ser552)	S552	1.54232	0.462786	1.54232	-2.16082
Ret (Ab-905)	P35546	0.838426	0.891443	-1.19271	-1.12178	Ret (Phospho-Tyr905)	Y905	0.400344	1.55724	-2.49785	1.55724
RGS16 (Phospho-Tyr168)	P97428			#DIV/0!	#DIV/0!	RGS16 (Phospho-Tyr168)	Y168	1.05534	0.915176	1.05534	-1.09269
Rho/Rac guanine nucleotide exchange factor 2 (Ab-885)	Q60875	1.41232	0.963545	1.41232	-1.03783	Rho/Rac guanine nucleotide exchange factor 2 (Phospho-Ser885)	S885	1.42384	0.808619	1.42384	-1.23668
RhoA (Ab-188)	Q9QUI0	0.614258	1.59159	-1.62798	1.59159					#DIV/0!	#DIV/0!
RSK1/2/3/4 (Ab-221/227/218/232)	P18653	0.993977	1.07299	-1.00606	1.07299	RSK1/2/3/4 (Phospho-Ser221/227/218/232)	S221	0.876646	0.947034	-1.14071	-1.05593
RSK1/2/3/4 (Ab-221/227/218/232)	P18653			#DIV/0!	#DIV/0!	RSK1/2/3/4 (Phospho-Ser221/227/218/232)	S227	0.876646	0.947034	-1.14071	-1.05593
RSK1/2/3/4 (Ab-221/227/218/232)	P18653			#DIV/0!	#DIV/0!	RSK1/2/3/4 (Phospho-Ser221/227/218/232)	S218	0.876646	0.947034	-1.14071	-1.05593
RSK1/2/3/4 (Ab-221/227/218/232)	P18653			#DIV/0!	#DIV/0!	RSK1/2/3/4 (Phospho-Ser221/227/218/232)	S232	0.876646	0.947034	-1.14071	-1.05593
RyR2 (Ab-2808)	E9Q401	0.832788	1.01863	-1.20079	1.01863	RyR2 (Phospho-Ser2808)	S2808	1.15311	1.17226	1.15311	1.17226
S6 Ribosomal Protein (Ab-235)	P62754	0.68072	0.956681	-1.46903	-1.04528	S6 Ribosomal Protein (Phospho-Ser235)	S235	1.1999	0.941835	1.1999	-1.06176
SAPK/JNK (Ab-183)	Q91Y86	1.11449	0.802643	1.11449	-1.24588	SAPK/JNK (Phospho-Thr183)	T183	1.39134	0.723546	1.39134	-1.38208
SAPK/JNK (Ab-185)	Q91Y86	1.08642	0.828488	1.08642	-1.20702	SAPK/JNK (Phospho-Tyr185)	Y185	0.586958	1.34589	-1.7037	1.34589
Shc (Ab-349)	P98083	0.749359	1.23696	-1.33447	1.23696	Shc (Phospho-Tyr349)	Y349	0.61646	2.25247	-1.62217	2.25247
Shc (Ab-427)	P98083	0.981431	0.777176	-1.01892	-1.28671	Shc (Phospho-Tyr427)	Y427	1.49585	0.707641	1.49585	-1.41315
SHP-1 (Phospho-Tyr536)	P29351			#DIV/0!	#DIV/0!	SHP-1 (Phospho-Tyr536)	Y536	0.582967	2.53153	-1.71536	2.53153
SHP-2 (Ab-542)	P35235	1.02433	1.12178	1.02433	1.12178	SHP-2 (Phospho-Tyr542)	Y542	0.770927	1.26046	-1.29714	1.26046
SHP-2 (Ab-580)	P35235	0.903265	1.16354	-1.1071	1.16354	SHP-2 (Phospho-Tyr580)	Y580	1.71749	0.972761	1.71749	-1.028
SLP-76 (Ab-128)	Q60787	1.1974	1.01351	1.1974	1.01351	SLP-76 (Phospho-Tyr128)	Y128	0.977944	0.933225	-1.02255	-1.07155
Smad1 (Ab-187)	P70340	0.984596	0.961093	-1.01564	-1.04048	Smad1 (Phospho-Ser187)	S187	0.95405	0.797525	-1.04816	-1.25388
Smad1 (Ab-465)	P70340	0.765289	1.08754	-1.3067	1.08754	Smad1 (Phospho-Ser465)	S465	1.21705	0.86375	1.21705	-1.15774
Smad2 (Ab-220)	Q62432	0.973122	1.30627	-1.02762	1.30627	Smad2 (Phospho-Thr220)	T220	1.08391	0.877842	1.08391	-1.13916
Smad2 (Ab-245)	Q62432	1.24147	0.836594	1.24147	-1.19532					#DIV/0!	#DIV/0!
Smad2 (Ab-250)	Q62432	1.17663	0.83358	1.17663	-1.19964	Smad2 (Phospho-Ser250)	S250	0.907505	0.852037	-1.10192	-1.17366
Smad2 (Ab-255)	Q62432	0.758472	1.2134	-1.31844	1.2134					#DIV/0!	#DIV/0!
Smad2 (Ab-467)	Q62432	0.796027	1.02449	-1.25624	1.02449	Smad2 (Phospho-Ser467)	S467	1.18301	1.02725	1.18301	1.02725
Smad2/3 (Ab-8)	Q8BUN5	0.98087	1.43955	-1.0195	1.43955	Smad2/3 (Phospho-Thr8)	T8	0.925358	0.920209	-1.08066	-1.08671
Smad3 (Ab-179)	Q8BUN5	0.676982	1.05923	-1.47714	1.05923	Smad3 (Phospho-Thr179)	T179	1.1017	0.868879	1.1017	-1.15091
Smad3 (Ab-204)	Q8BUN5	1.31186	1.02915	1.31186	1.02915	Smad3 (Phospho-Ser204)	S204	1.11819	0.798034	1.11819	-1.25308
Smad3 (Ab-213)	Q8BUN5	1.38434	0.877721	1.38434	-1.13931	Smad3 (Phospho-Ser213)	S213	0.74765	1.05446	-1.33753	1.05446
Smad3 (Ab-425)	Q8BUN5	0.849921	0.95779	-1.17658	-1.04407	Smad3 (Phospho-Ser425)	S425	1.21222	1.33662	1.21222	1.33662
Smad3 (Phospho-Ser208)	Q8BUN5			#DIV/0!	#DIV/0!	Smad3 (Phospho-Ser208)	S208	1.04648	0.846322	1.04648	-1.18158
SMC1 (Ab-957)	Q9CU62	1.12625	1.18948	1.12625	1.18948	SMC1 (Phospho-Ser957)	S957	0.834934	0.909631	-1.1977	-1.09935
SP1 (Ab-739)	O89090	1.26944	0.8477	1.26944	-1.17966	SP1 (Phospho-Thr739)	T739	1.83635	0.639342	1.83635	-1.56411
Src (Ab-418)	P05480	0.743027	1.64298	-1.34585	1.64298	Src (Phospho-Tyr418)	Y418	1.21643	0.606426	1.21643	-1.649
Src (Ab-529)	P05480	0.390531	1.23873	-2.56061	1.23873	Src (Phospho-Tyr529)	Y529	1.20315	0.958345	1.20315	-1.04347
Src (Ab-75)	P05480	1.04301	0.939436	1.04301	-1.06447	Src (Phospho-Ser75)	S75	0.929101	0.838178	-1.07631	-1.19306
Src (Phospho-Tyr216)	P05480			#DIV/0!	#DIV/0!	Src (Phospho-Tyr216)	Y216	0.940976	0.914124	-1.06273	-1.09394
SREBP-1 (Ab-439)	Q9WTN3	0.890042	0.879103	-1.12354	-1.13752	SREBP-1 (Phospho-Ser439)	S439	0.893778	0.958917	-1.11885	-1.04284
SRF (Ab-77)	Q9JM73	1.02483	1.11019	1.02483	1.11019	SRF (Phospho-Ser77)	S77	1.06466	0.911923	1.06466	-1.09658
SRF (Ab-99)	Q9JM73	0.741726	1.29653	-1.34821	1.29653	SRF (Phospho-Ser99)	S99	0.853956	1.21252	-1.17102	1.21252
STAM2 (Ab-192)	O88811	1.15719	1.00624	1.15719	1.00624	STAM2 (Phospho-Tyr192)	Y192	0.848475	1.06569	-1.17858	1.06569
STAT1 (Ab-701)	P42225	0.958823	0.815916	-1.04295	-1.22562	STAT1 (Phospho-Tyr701)	Y701	1.39273	0.96814	1.39273	-1.03291
STAT1 (Ab-727)	P42225	1.12716	0.987477	1.12716	-1.01268	STAT1 (Phospho-Ser727)	S727	1.31264	0.846657	1.31264	-1.18112
STAT2 (Ab-690)	Q9WVL2	1.15085	0.903245	1.15085	-1.10712	STAT2 (Phospho-Tyr690)	Y690	1.10441	0.860068	1.10441	-1.1627
STAT3 (Ab-705)	P42227	0.88889	0.971568	-1.125	-1.02926	STAT3 (Phospho-Tyr705)	Y705	0.761163	1.11781	-1.31378	1.11781
STAT3 (Ab-727)	P42227	1.06822	0.764292	1.06822	-1.3084	STAT3 (Phospho-Ser727)	S727	1.08928	0.839617	1.08928	-1.19102
STAT4 (Ab-693)	P42228	1.05229	0.77131	1.05229	-1.29649	STAT4 (Phospho-Tyr693)	Y693	0.873881	1.05344	-1.14432	1.05344
STAT5A (Ab-694)	P42230	1.05256	0.918664	1.05256	-1.08854	STAT5A (Phospho-Tyr694)	Y694	1.0874	0.810892	1.0874	-1.23321
STAT5A (Ab-780)	P42230	0.548398	1.44204	-1.82349	1.44204	STAT5A (Phospho-Ser780)	S780	0.720247	0.854415	-1.38841	-1.17039
STAT5A (Phospho-Ser725)	P42230			#DIV/0!	#DIV/0!	STAT5A (Phospho-Ser725)	S725	1.12404	0.866596	1.12404	-1.15394
STAT5B (Ab-731)	P42232	1.22319	0.810756	1.22319	-1.23342	STAT5B (Phospho-Ser731)	S731	0.97009	1.22948	-1.03083	1.22948
STAT6 (Ab-641)	P52633	1.45857	0.730713	1.45857	-1.36853	STAT6 (Phospho-Tyr641)	Y641	0.827209	0.78314	-1.20889	-1.27691
STAT6 (Ab-645)	P52633	0.732599	1.19196	-1.365	1.19196	STAT6 (Phospho-Thr645)	T645	0.752126	0.914823	-1.32956	-1.09311
Stathmin 1 (Ab-15)	P54227	1.09295	1.02342	1.09295	1.02342	Stathmin 1 (Phospho-Ser15)	S15	0.983279	1.02126	-1.01701	1.02126
Stathmin 1 (Ab-24)	P54227	0.814593	0.83549	-1.22761	-1.1969	Stathmin 1 (Phospho-Ser24)	S24	1.10255	0.730936	1.10255	-1.36811
Stathmin 1 (Ab-37)	P54227	0.986288	0.79143	-1.0139	-1.26353	Stathmin 1 (Phospho-Ser37)	S37	1.02096	0.923135	1.02096	-1.08327
Survivin (Ab-117)	O70201	1.14019	0.939225	1.14019	-1.06471	Survivin (Phospho-Thr117)	T117	0.973313	1.12034	-1.02742	1.12034
SYK (Ab-348)	P48025	0.920632	0.9313	-1.08621	-1.07377	SYK (Phospho-Tyr348)	Y348	0.844605	1.35192	-1.18399	1.35192
SYK (Ab-525)	P48025	0.842731	1.46675	-1.18662	1.46675	SYK (Phospho-Tyr525)	Y525	1.36103	1.07611	1.36103	1.07611
SYK (Phospho-Tyr323)	P48025			#DIV/0!	#DIV/0!	SYK (Phospho-Tyr323)	Y323	1.11259	0.916508	1.11259	-1.0911
Synapsin (Ab-62)	O88935	0.95921	1.18975	-1.04252	1.18975	Synapsin (Phospho-Ser62)	S62	1.04212	0.985446	1.04212	-1.01477
Synapsin (Ab-9)	O88935	1.02568	0.837085	1.02568	-1.19462	Synapsin (Phospho-Ser9)	S9	0.801528	0.883664	-1.24762	-1.13165
Synaptotagmin (Ab-202)	P46096	0.868942	1.04623	-1.15082	1.04623	Synaptotagmin (Phospho-Thr202)	T202	1.09317	0.890666	1.09317	-1.12276
Synaptotagmin (Ab-309)	P46096	1.02966	1.11839	1.02966	1.11839	Synaptotagmin (Phospho-Ser309)	S309	0.921387	0.920955	-1.08532	-1.08583
Synuclein alpha (Ab-125)	O55042	0.984074	0.843897	-1.01618	-1.18498	Synuclein alpha (Phospho-Tyr125)	Y125	1.08958	1.37373	1.08958	1.37373
Synuclein alpha (Ab-133)	O55042	0.862253	0.857666	-1.15975	-1.16595	Synuclein alpha (Phospho-Tyr133)	Y133	0.808156	0.759524	-1.23739	-1.31661
Synuclein alpha (Phospho-Tyr136)	O55042			#DIV/0!	#DIV/0!	Synuclein alpha (Phospho-Tyr136)	Y136	1.19486	0.835978	1.19486	-1.1962
Tau (Ab-181)	P10637	0.780653	1.08785	-1.28098	1.08785	Tau (Phospho-Thr181)	T181	1.1959	0.911669	1.1959	-1.09689
Tau (Ab-205)	P10637	0.769568	1.17512	-1.29943	1.17512	Tau (Phospho-Thr205)	T205	1.40373	0.721726	1.40373	-1.38557
Tau (Ab-212)	P10637	0.768237	1.3099	-1.30168	1.3099	Tau (Phospho-Thr212)	T212	1.06459	0.903411	1.06459	-1.10692
Tau (Ab-214)	P10637	0.886261	0.850739	-1.12834	-1.17545	Tau (Phospho-Ser214)	S214	0.817038	0.396318	-1.22393	-2.52322
Tau (Ab-231)	P10637	1.02164	0.88412	1.02164	-1.13107	Tau (Phospho-Thr231)	T231	1.09388	1.12037	1.09388	1.12037
Tau (Ab-235)	P10637	0.564755	2.90945	-1.77068	2.90945	Tau (Phospho-Ser235)	S235	1.05515	1.2323	1.05515	1.2323
Tau (Ab-262)	P10637	0.950321	0.941228	-1.05228	-1.06244	Tau (Phospho-Ser262)	S262	1.27705	0.851976	1.27705	-1.17374
Tau (Ab-356)	P10637	0.736698	1.43972	-1.35741	1.43972	Tau (Phospho-Ser356)	S356	2.56514	0.364178	2.56514	-2.74591
Tau (Ab-396)	P10637	0.789976	1.01529	-1.26586	1.01529	Tau (Phospho-Ser396)	S396	3.38361	0.278811	3.38361	-3.58666
Tau (Ab-404)	P10637	0.816958	1.23456	-1.22405	1.23456	Tau (Phospho-Ser404)	S404	1.02635	1.19363	1.02635	1.19363
Tau (Ab-422)	P10637	1.17085	0.935098	1.17085	-1.06941	Tau (Phospho-Ser422)	S422	0.977806	0.948374	-1.0227	-1.05444
TFII-I (Phospho-Tyr248)	Q9ESZ8			#DIV/0!	#DIV/0!	TFII-I (Phospho-Tyr248)	Y248	0.990186	0.924429	-1.00991	-1.08175
TGFBR1 (Ab-165)	Q64729	1.06733	0.921312	1.06733	-1.08541					#DIV/0!	#DIV/0!
TGFBR2 (Ab-250)	Q62312	0.768501	1.35934	-1.30123	1.35934					#DIV/0!	#DIV/0!
TIE2 (Phospho-Tyr1108)	Q02858			#DIV/0!	#DIV/0!	TIE2 (Phospho-Tyr1108)	Y1108	1.276	1.2745	1.276	1.2745
TIF-IA (Ab-649)	B2RS91	1.20403	1.02688	1.20403	1.02688	TIF-IA (Phospho-Ser649)	S649	1.12206	1.02826	1.12206	1.02826
TLK1 (Ab-764)	Q8C0V0	0.839729	1.24248	-1.19086	1.24248					#DIV/0!	#DIV/0!
TOP2A/DNA topoisomerase II (Ab-1106)	Q01320	0.972414	1.43348	-1.02837	1.43348	TOP2A/DNA topoisomerase II (Phospho-Ser1106)	S1106	0.942996	1.05272	-1.06045	1.05272
Trk A (Ab-496)	Q3UFB7	0.896371	1.15243	-1.11561	1.15243					#DIV/0!	#DIV/0!
Trk A (Phospho-Tyr680/681)	Q3UFB7			#DIV/0!	#DIV/0!	Trk A (Phospho-Tyr680/681)	Y680	1.03525	0.8399	1.03525	-1.19062
Trk A (Phospho-Tyr680/681)	Q3UFB7			#DIV/0!	#DIV/0!	Trk A (Phospho-Tyr680/681)	Y681	1.03525	0.8399	1.03525	-1.19062
Trk A (Phospho-Tyr701)	Q3UFB7			#DIV/0!	#DIV/0!	Trk A (Phospho-Tyr701)	Y701	0.797886	0.939802	-1.25331	-1.06405
Trk A (Phospho-Tyr791)	Q3UFB7			#DIV/0!	#DIV/0!	Trk A (Phospho-Tyr791)	Y791	1.24656	0.9189	1.24656	-1.08826
Trk B (Ab-515)	P15209	0.914135	1.28855	-1.09393	1.28855	Trk B (Phospho-Tyr515)	Y515	1.02144	1.06376	1.02144	1.06376
Trk B (Phospho-Tyr705)	P15209			#DIV/0!	#DIV/0!	Trk B (Phospho-Tyr705)	Y705	0.789827	1.20939	-1.2661	1.20939
Tuberin/TSC2 (Ab-1462)	Q61037	1.19248	0.891284	1.19248	-1.12198	Tuberin/TSC2 (Phospho-Thr1462)	T1462	1.37137	0.766208	1.37137	-1.30513
Tuberin/TSC2 (Ab-939)	Q61037	0.767999	1.58347	-1.30209	1.58347	Tuberin/TSC2 (Phospho-Ser939)	S939	1.20049	0.819219	1.20049	-1.22068
Tuberin/TSC2 (Ab-981)	Q61037	0.846126	0.87948	-1.18186	-1.13704					#DIV/0!	#DIV/0!
TYK2 (Ab-1054)	Q9R117	0.901071	0.892564	-1.10979	-1.12037	TYK2 (Phospho-Tyr1054)	Y1054	1.23252	0.61221	1.23252	-1.63343
Tyrosine Hydroxylase (Ab-19)	P24529	0.860875	0.995585	-1.16161	-1.00443	Tyrosine Hydroxylase (Phospho-Ser19)	S19	1.2677	1.03849	1.2677	1.03849
Tyrosine Hydroxylase (Ab-31)	P24529	0.933681	1.10089	-1.07103	1.10089	Tyrosine Hydroxylase (Phospho-Ser31)	S31	1.40806	0.841581	1.40806	-1.18824
Tyrosine Hydroxylase (Ab-40)	P24529	0.855012	1.08422	-1.16957	1.08422	Tyrosine Hydroxylase (Phospho-Ser40)	S40	1.9454	1.2824	1.9454	1.2824
Tyrosine Hydroxylase (Ab-8)	P24529	0.923949	1.1982	-1.08231	1.1982	Tyrosine Hydroxylase (Phospho-Ser8)	S8	0.703036	0.968636	-1.4224	-1.03238
VASP (Ab-157)	P70460	0.717401	1.2645	-1.39392	1.2645	VASP (Phospho-Ser157)	S157	2.15701	0.741221	2.15701	-1.34913
VASP (Ab-238)	P70460	0.66129	1.23435	-1.5122	1.23435	VASP (Phospho-Ser238)	S238	1.15155	2.48648	1.15155	2.48648
VAV1 (Ab-160)	P27870	0.808414	2.10051	-1.23699	2.10051					#DIV/0!	#DIV/0!
VAV1 (Ab-174)	P27870	0.90239	1.17195	-1.10817	1.17195	VAV1 (Phospho-Tyr174)	Y174	0.960788	0.667349	-1.04081	-1.49847
VAV2 (Ab-142)	Q60992	1.63691	0.787523	1.63691	-1.2698	VAV2 (Phospho-Tyr142)	Y142	0.832048	1.15868	-1.20185	1.15868
VE-Cadherin (Phospho-Tyr731)	P55284			#DIV/0!	#DIV/0!	VE-Cadherin (Phospho-Tyr731)	Y731	0.627315	1.45333	-1.5941	1.45333
VEGFR1 (Ab-1333)	P35969	0.991334	1.01412	-1.00874	1.01412	VEGFR1 (Phospho-Tyr1333)	Y1333	0.753553	1.26102	-1.32705	1.26102
VEGFR2 (Ab-1054)	P35918	1.00776	1.09226	1.00776	1.09226	VEGFR2 (Phospho-Tyr1054)	Y1054	1.0392	1.16916	1.0392	1.16916
VEGFR2 (Ab-1059)	P35918	1.11131	0.932367	1.11131	-1.07254	VEGFR2 (Phospho-Tyr1059)	Y1059	0.998935	0.956925	-1.00107	-1.04501
VEGFR2 (Ab-1175)	P35918	0.685748	1.22644	-1.45826	1.22644	VEGFR2 (Phospho-Tyr1175)	Y1175	1.5822	0.904718	1.5822	-1.10532
VEGFR2 (Ab-1214)	P35918	0.516461	1.71312	-1.93625	1.71312	VEGFR2 (Phospho-Tyr1214)	Y1214	0.372623	1.09092	-2.68368	1.09092
VEGFR2 (Ab-951)	P35918	0.571363	1.13289	-1.7502	1.13289	VEGFR2 (Phospho-Tyr951)	Y951	1.19115	0.89721	1.19115	-1.11457
Vinculin (Ab-821)	Q64727	1.07057	0.987919	1.07057	-1.01223	Vinculin (Phospho-Tyr821)	Y821	1.10188	1.11502	1.10188	1.11502
WASP (Ab-290)	P70315	0.886741	1.19209	-1.12773	1.19209	WASP (Phospho-Tyr290)	Y290	0.73954	1.18384	-1.35219	1.18384
WAVE1 (Ab-125)	Q8R5H6	0.896122	0.934169	-1.11592	-1.07047	WAVE1 (Phospho-Tyr125)	Y125	1.37275	0.997128	1.37275	-1.00288
WEE1 (Ab-53)	P47810	1.07034	0.949838	1.07034	-1.05281	WEE1 (Phospho-Ser53)	S53	1.08213	0.945016	1.08213	-1.05818
WEE1 (Phospho-Ser642)	P47810			#DIV/0!	#DIV/0!	WEE1 (Phospho-Ser642)	S642	0.882302	1.1226	-1.1334	1.1226
WWOX (Phospho-Tyr33)	Q91WL8			#DIV/0!	#DIV/0!	WWOX (Phospho-Tyr33)	Y33	0.869311	1.06548	-1.15034	1.06548
XIAP (Ab-87)	Q60989	0.861169	1.02715	-1.16121	1.02715	XIAP (Phospho-Ser87)	S87	1.22625	1.38026	1.22625	1.38026
Zap-70 (Ab-292)	P43404	1.17015	1.03795	1.17015	1.03795	Zap-70 (Phospho-Tyr292)	Y292	0.778908	1.10495	-1.28385	1.10495
Zap-70 (Ab-319)	P43404	0.767426	1.33437	-1.30306	1.33437	Zap-70 (Phospho-Tyr319)	Y319	1.27648	1.39696	1.27648	1.39696
Zap-70 (Ab-493)	P43404	1.03691	1.074	1.03691	1.074	Zap-70 (Phospho-Tyr493)	Y493	1.98951	1.19575	1.98951	1.19575
Zap-70 (Phospho-Tyr315)	P43404			#DIV/0!	#DIV/0!	Zap-70 (Phospho-Tyr315)	Y315	0.771041	0.966253	-1.29695	-1.03493

## Sheet: Tabelle2
Antibody List	UniProt ID	Protein Expression + RGM-A	Protein Expression + β2 AR agonist + RGM-A	Phosph-Antibody	Phospho Site	Phosphoryl. + RGM-A	Phosphoryl. + β2 AR agonist + RGM-A
14-3-3 beta/zeta (Ab-184/186)	P63101	1.05377	-1.57701	14-3-3 beta/zeta (Phospho-Ser184/186)	S184	-1.00556	1.09428
					S186	-1.00556	1.09428
14-3-3 theta/tau (Ab-232)	P68254	-1.32619	1.09306	14-3-3 theta/tau (Phospho-Ser232)	S232	-2.02015	-1.25933
14-3-3 zeta (Ab-58)	P63101	-1.45221	1.50387	14-3-3 zeta (Phospho-Ser58)	S58	1.12749	-3.72176
14-3-3 zeta/delta (Ab-232)	P63101	-1.50607	1.10803	14-3-3 zeta/delta (Phospho-Thr232)	T232	-1.17933	1.34963
4E-BP1 (Ab-36)	Q60876	-1.14879	-1.08888	4E-BP1 (Phospho-Thr36)	T36	-1.11285	1.07049
4E-BP1 (Ab-45)	Q60876	-1.25963	-1.12802	4E-BP1 (Phospho-Thr45)	T45	-1.0708	-1.07028
4E-BP1 (Ab-65)	Q60876	-1.37274	2.3305	4E-BP1 (Phospho-Ser65)	S65	1.25844	1.01299
4E-BP1 (Ab-70)	Q60876	-1.30218	1.38243	4E-BP1 (Phospho-Thr70)	T70	1.25136	-1.02124
6-phosphofructo-2-kinase/fructose-2,6-biphosphatase 2 (PFKFB2) (Ab-483)	P70265	-1.20594	1.06312	6-phosphofructo-2-kinase/fructose-2,6-biphosphatase 2 (PFKFB2) (Phospho-Ser483)	S483	1.02832	1.07649
Abl1 (Ab-204)	P00520	-1.75368	2.77835	Abl1 (Phospho-Tyr204)	Y204	1.23382	-1.07917
Abl1 (Ab-754/735)	P00520	1.0064	1.51632	Abl1 (Phospho-Thr754/735)	T754	-1.11984	-1.12059
				Abl1 (Phospho-Thr754/735)	T735	-1.11984	-1.12059
				Abl1 (Phospho-Tyr412)	Y412	1.22265	-1.06256
ACC1 (Ab-79)	Q5SWU9	1.02888	1.00502	ACC1 (Phospho-Ser79)	S79	1.15845	-1.16576
ACC1 (Ab-80)	Q5SWU9	-1.47622	1.07779	ACC1 (Phospho-Ser80)	S80	1.189	-1.09533
ACK1 (Phospho-Tyr284)	O54967			ACK1 (Phospho-Tyr284)	Y284	-1.61183	2.044
Actin Pan (a/b/g) (Ab-55/53)	P68033	-1.29746	1.25926	Actin Pan (a/b/g) (Phospho-Tyr55/53)	Y55	-1.10056	1.5397
				Actin Pan (a/b/g) (Phospho-Tyr55/53)	Y53	-1.10056	1.5397
ADD1 (Ab-726)	Q9QYC0	1.05821	-1.0177	ADD1 (Phospho-Ser726)	S726	1.13496	-1.18502
AFX/FOXO4 (Ab-197)	Q9WVH3	1.4678	1.14377	AFX/FOXO4 (Phospho-Ser197)	S197	-1.43553	1.1489
AKT1 (Ab-124)	P31750	-1.2392	1.06109	AKT1 (Phospho-Ser124)	S124	1.25501	-1.06644
AKT1 (Ab-246)	P31750	-1.06495	-1.02308	AKT1 (Phospho-Ser246)	S246	-1.57002	1.0132
AKT1 (Ab-308)	P31750	-1.02792	1.02873	AKT1 (Phospho-Thr308)	T308	1.18322	-1.23293
AKT1 (Ab-326)	P31750	-1.19185	1.02398	AKT1 (Phospho-Tyr326)	Y326	-1.09723	1.27647
AKT1 (Ab-450)	P31750	-1.02918	-1.05273	AKT1 (Phospho-Thr450)	T450	1.33336	-1.26793
AKT1 (Ab-473)	P31750	1.1677	-1.22467	AKT1 (Phospho-Ser473)	S473	-1.01713	-1.78322
AKT1 (Ab-474)	P31750	-1.57728	1.31672	AKT1 (Phospho-Tyr474)	Y474	-1.61399	1.35245
AKT1 (Ab-72)	P31750	-1.17591	1.01626	AKT1 (Phospho-Thr72)	T72	-1.05441	-1.189
AKT1/2/3 (Ab-315)	P31750	1.08014	1.11381
AKT1S1 (Ab-246)	Q9D1F4	-1.76904	1.62415	AKT1S1 (Phospho-Thr246)	T246	1.12396	-1.08126
AKT2 (Ab-474)	Q60823	-1.01022	1.02194	AKT2 (Phospho-Ser474)	S474	1.39183	-1.09498
ALK (Ab-1507)	P97793	-1.09928	1.06354	ALK (Phospho-Tyr1507)	Y1507	-1.07264	1.24178
ALK (Ab-1604)	P97793	-1.10893	1.12698	ALK (Phospho-Tyr1604)	Y1604	-1.11156	1.18087
AMPK beta1 (Ab-182)	Q9R078	-1.32037	1.18229	AMPK beta1 (Phospho-Ser182)	S182	1.4543	-1.18592
AMPK1 (Ab-172)	Q5EG47	-1.16886	1.0244	AMPK1 (Phospho-Thr172)	T172	-1.86351	1.74951
AMPK1/AMPK2 (Ab-485/491)	Q5EG47	-1.14951	-1.03375	AMPK1/AMPK2 (Phospho-Ser485/491)	S485	1.11198	-1.04803
				AMPK1/AMPK2 (Phospho-Ser485/491)	S491	1.11198	-1.04803
Amyloid beta A4 (Ab-743/668)	P12023	-2.3069	1.31502	Amyloid beta A4 (Phospho-Thr743/668)	T743	1.08479	1.82301
				Amyloid beta A4 (Phospho-Thr743/668)	T668	1.08479	1.82301
Androgen Receptor (Ab-213)	P19091	1.07466	1.13868	Androgen Receptor (Phospho-Ser213)	S213	1.60774	-1.30493
Androgen Receptor (Ab-650)	P19091	1.03198	-1.06755	Androgen Receptor (Phospho-Ser650)	S650	1.33301	-1.54023
A-RAF (Ab-301/302)	P04627	-1.07494	-1.09454	A-RAF (Phospho-Tyr301/302)	Y301	-1.222	1.16662
				A-RAF (Phospho-Tyr301/302)	Y302	-1.222	1.16662
Arrestin-1 (Ab-412)	Q8BWG8	-1.25387	1.24832	Arrestin-1 (Phospho-Ser412)	S412	1.1098	-1.13174
ASK1 (Ab-83)	O35099	1.20365	-1.2223	ASK1 (Phospho-Ser83)	S83	1.26075	-1.13103
ASK1 (Ab-966)	O35099	-1.16946	1.02104	ASK1 (Phospho-Ser966)	S966	-3.27776	2.84196
ATF1 (Ab-63)	P81269	-1.26686	-1.2835	ATF1 (Phospho-Ser63)	S63	1.15676	-1.21875
ATF2 (Ab-112/94)	P16951	-1.07844	-1.38749	ATF2 (Phospho-Ser112/94)	S112	1.29869	-1.22251
				ATF2 (Phospho-Ser112/94)	S94	1.29869	-1.22251
ATF2 (Ab-62/44)	P16951	-1.95909	1.17332	ATF2 (Phospho-Ser62/44)	S62	-1.27624	2.0856
				ATF2 (Phospho-Ser62/44)	S44	-1.27624	2.0856
ATF2 (Ab-69/51)	P16951	1.03161	-1.09985	ATF2 (Phospho-Thr69/51)	T69	1.02926	1.00228
				ATF2 (Phospho-Thr69/51)	T51	1.02926	1.00228
ATF2 (Ab-71/53)	P16951	1.14742	-1.17893	ATF2 (Phospho-Thr71/53)	T71	-1.06298	-1.10627
				ATF2 (Phospho-Thr71/53)	T53	-1.06298	-1.10627
ATF2 (Ab-73/55)	P16951	1.10326	-1.15951	ATF2 (Phospho-Thr73/55)	T73	1.20828	-1.2825
				ATF2 (Phospho-Thr73/55)	T55	1.20828	-1.2825
ATF4 (Ab-245)	Q06507	1.28488	-1.15958	ATF4 (Phospho-Ser245)	S245	-1.36857	-1.19427
ATM (Ab-1981)	Q62388	-1.02576	1.0657
ATP1A1/Na+K+ ATPase1 (Ab-23)	Q8VDN2	1.04846	1.00581	ATP1A1/Na+K+ ATPase1 (Phospho-Ser23)	S23	-1.05891	1.23149
ATPase (Ab-16)	Q8VDN2	1.54496	-1.49698	ATPase (Phospho-Ser16)	S16	1.37728	-1.24606
ATP-Citrate Lyase (Ab-454)	Q91V92	-1.04331	-1.12901	ATP-Citrate Lyase (Phospho-Ser454)	S454	1.09008	-1.00391
ATRIP (Ab-68/72)	Q8BMG1	-1.90647	1.36203	ATRIP (Phospho-Ser68/72)	S68	1.17388	1.06099
				ATRIP (Phospho-Ser68/72)	S72	1.17388	1.06099
AurA (Ab-288)	P97477	-1.0426	1.08785	AurA (Phospho-Thr288)	T288	-1.10735	1.55076
AurA (Ab-342)	P97477	-1.27792	1.18995	AurA (Phospho-Ser342)	S342	-1.44415	1.11277
AurB (Ab-12)	O70126	-1.01621	1.0828	AurB (Phospho-Tyr12)	Y12	-1.1224	1.19905
AurB (Ab-232)	O70126	-1.02601	1.29505	AurB (Phospho-Thr232)	T232	-1.33866	1.37848
				AXL (Phospho-Tyr691)	Y691	1.00073	-1.11729
BAD (Ab-112)	Q61337	1.13432	-1.01517	BAD (Phospho-Ser112)	S112	-1.54402	-1.12446
BAD (Ab-134)	Q61337	-1.06231	-1.02094	BAD (Phospho-Ser134)	S134	-1.12666	1.02674
BAD (Ab-136)	Q61337	1.2841	-1.23768	BAD (Phospho-Ser136)	S136	1.07716	-1.0008
BAD (Ab-155)	Q61337	1.18858	-1.19371	BAD (Phospho-Ser155)	S155	1.17952	2.5146
BAD (Ab-91/128)	Q61337	1.10248	-1.33087	BAD (Phospho-Ser91/128)	S91	-1.09341	-1.0691
				BAD (Phospho-Ser91/128)	S128	-1.09341	-1.0691
BAX (Ab-167)	Q07813	-1.00435	-1.25183	BAX (Phospho-Thr167)	T167	-1.15031	1.03062
BCL-2 (Ab-56)	P10417	-1.21212	1.12613	BCL-2 (Phospho-Thr56)	T56	1.01755	-1.13787
BCL-2 (Ab-69)	P10417	1.00398	-1.14722	BCL-2 (Phospho-Thr69)	T69	-1.26609	1.50221
BCL-2 (Ab-70)	P10417	-1.03661	-1.12913	BCL-2 (Phospho-Ser70)	S70	2.13333	-2.43192
				BCL-2 (Phospho-Ser87)	S87	1.1349	-1.14481
BCL-6 (Ab-333)	P41183	-1.43674	1.03904
BCL-XL (Ab-47)	Q64373	-1.62343	1.17229	BCL-XL (Phospho-Thr47)	T47	1.14773	-1.09037
				BCL-XL (Phospho-Ser62)	S62	1.13481	-1.23318
BCR (Ab-177)	Q6PAJ1	1.0677	1.08152	BCR (Phospho-Tyr177)	Y177	-1.0897	-1.1098
BCR (Ab-360)	Q6PAJ1	1.07023	-1.05947	BCR (Phospho-Tyr360)	Y360	-1.11963	-1.01248
Beta actin	A1E281	-1.52146	2.0823
BID (Ab-78)	P70444	-1.67131	1.34796	BID (Phospho-Ser78)	S78	1.25694	-1.2292
BIM (Ab-69/65)	O54918	-1.09192	-1.12475	BIM (Phospho-Ser69/65)	S69	-1.13218	-1.02763
				BIM (Phospho-Ser69/65)	S65	-1.13218	-1.02763
BLNK (Ab-96)	Q9QUN3	-1.01356	1.98032	BLNK (Phospho-Tyr96)	Y96	-1.13847	1.26534
				BLNK (Phospho-Tyr84)	Y84	1.41199	-1.34962
B-RAF (Ab-446)	P28028	-1.06233	1.07644	B-RAF (Phospho-Ser446)	S446	-1.02567	-1.2642
B-RAF (Ab-598)	P28028	-1.70556	1.49224	B-RAF (Phospho-Thr598)	T598	1.06922	-1.01646
B-RAF (Ab-601)	P28028	-1.03887	-1.03887	B-RAF (Phospho-Ser601)	S601	1.04172	-1.08303
BRCA1 (Ab-1457)	P48754	-2.19339	1.08715	BRCA1 (Phospho-Ser1457)	S1457	-1.08392	-1.17075
BRCA1 (Ab-1524)	P48754	-1.16058	1.17773	BRCA1 (Phospho-Ser1524)	S1524	1.40254	-1.15301
				BRCA1 (Phospho-Ser1423)	S1423	-1.73976	1.44388
				Breast tumor kinase (Phospho-Tyr447)	Y447	1.17492	-1.31677
BTK (Ab-223)	P35991	1.41143	1.29645	BTK (Phospho-Tyr223)	Y223	1.99851	-1.14397
BTK (Phospho-Tyr550)	P35991			BTK (Phospho-Tyr550)	Y550	1.08493	1.03897
c-Abl (Ab-412)	P00520	-1.35153	1.18488	c-Abl (Phospho-Tyr412)	Y412	1.48303	-2.03286
c-Abl (Phospho-Tyr245)	P00520			c-Abl (Phospho-Tyr245)	Y245	-1.14641	-1.31523
Calmodulin (Ab-79/81)	P0DP26	1.05123	-1.07372	Calmodulin (Phospho-Thr79/Ser81)	T79	1.11142	1.0555
	P0DP26			Calmodulin (Phospho-Thr79/Ser81)	S81	1.11142	1.0555
Calsenilin/KCNIP3 (Ab-63)	Q9QXT8	-1.02775	1.01406	Calsenilin/KCNIP3 (Phospho-Ser63)	S63	-1.14982	1.19122
CaMK1-alpha (Ab-177)	Q91YS8	1.11166	-1.14415	CaMK1-alpha (Phospho-Thr177)	T177	-1.05669	1.07962
				CaMK2 alpha/beta/delta (Phospho-Thr305)	T305	1.06399	-1.04018
CaMK2A (Ab-286)	P11798	-1.15845	1.00063	CaMK2A (Phospho-Thr286)	T286	-2.69123	1.825
CaMK2-beta/gamma/delta (Ab-287)	P28652	-1.38808	1.64146	CaMK2-beta/gamma/delta (Phospho-Thr287)	T287	-1.00121	-1.07563
CaMK4 (Ab-196/200)	P08414	1.1393	-1.18116	CaMK4 (Phospho-Thr196/200)	T196	1.50588	-1.92234
				CaMK4 (Phospho-Thr196/200)	T200	1.50588	-1.92234
Caspase 1 (Ab-376)	P29452	-1.16838	1.13335	Caspase 1 (Phospho-Ser376)	S376	1.00236	1.20076
Caspase 2 (Ab-157)	P29594	-1.1169	1.2691	Caspase 2 (Phospho-Ser157)	S157	1.32332	1.19108
Caspase 3 (Ab-150)	P70677	1.17732	-1.20429	Caspase 3 (Phospho-Ser150)	S150	1.20524	1.34879
Caspase 6 (Ab-257)	O08738	1.03155	-1.17812	Caspase 6 (Phospho-Ser257)	S257	1.06066	1.01337
Caspase 8 (Ab-347)	O89110	1.12863	-1.18629	Caspase 8 (Phospho-Ser347)	S347	1.14536	1.08089
Caspase 9 (Ab-125)	Q8C3Q9	1.14008	-1.23407	Caspase 9 (Phospho-Thr125)	T125	1.17384	-1.02188
Caspase 9 (Ab-144)	Q8C3Q9	1.23914	-1.14696	Caspase 9 (Phospho-Ser144)	S144	1.18628	1.40711
Caspase 9 (Ab-153)	Q8C3Q9	-1.98221	1.22146	Caspase 9 (Phospho-Tyr153)	Y153	-1.51664	1.47097
Caspase 9 (Ab-196)	Q8C3Q9	-1.64721	1.44131	Caspase 9 (Phospho-Ser196)	S196	-1.19661	1.31643
Catalase (Ab-385)	P24270	-1.31193	-1.03414	Catalase (Phospho-Tyr385)	Y385	-1.01257	1.14533
Catenin beta (Ab-33)	Q02248	1.01006	-1.19605	Catenin beta (Phospho-Ser33)	S33	1.21585	1.05995
Catenin beta (Ab-37)	Q02248	-1.33993	-1.00041	Catenin beta (Phospho-Ser37)	S37	-1.38021	1.0192
Catenin beta (Ab-41/45)	Q02248	-1.04286	-1.01885	Catenin beta (Phospho-Thr41/Ser45)	T41	1.34092	-1.1464
				Catenin beta (Phospho-Thr41/Ser45)	S45	1.34092	-1.1464
Catenin beta (Ab-489)	Q02248	-1.13951	1.31468	Catenin beta (Phospho-Tyr489)	Y489	-1.10319	1.00278
Catenin beta (Ab-654)	Q02248	1.14825	-1.195	Catenin beta (Phospho-Tyr654)	Y654	1.05886	1.35307
Catenin delta-1 (Ab-228)	P30999	-1.01932	-1.13858	Catenin delta-1 (Phospho-Tyr228)	Y228	-1.15813	-1.03815
Caveolin-1 (Ab-14)	P49817	1.23916	-1.23845	Caveolin-1 (Phospho-Tyr14)	Y14	1.18572	1.04645
CBL (Phospho-Tyr700)	P22682			CBL (Phospho-Tyr700)	Y700	1.14253	1.1013
CBL (Phospho-Tyr774)	P22682			CBL (Phospho-Tyr774)	Y774	1.38347	-1.11406
CD19 (Ab-531)	P25918	1.71332	-1.57249	CD19 (Phospho-Tyr531)	Y531	1.31519	-1.1756
CD22/BL-CAM (Phospho-Tyr807)	P35329			CD22/BL-CAM (Phospho-Tyr807)	Y807	1.32267	-1.0362
CD227/mucin 1 (Ab-1243)	Q02496	-1.72421	1.24904	CD227/mucin 1 (Phospho-Tyr1243)	Y1243	-1.15683	1.2674
CD28 (Phospho-Tyr218)	P31041			CD28 (Phospho-Tyr218)	Y218	1.34449	-1.01333
CD32 (FcgammaRIIb) (Ab-292)	P08101	-1.08176	1.40898
CD3Z (Ab-142)	P24161	-1.0651	1.18418	CD3Z (Phospho-Tyr142)	Y142	-1.4617	1.0754
CD4 (Ab-433)	P06332	-1.93245	2.36174	CD4 (Phospho-Ser433)	S433	-1.4592	1.42553
CD45 (Phospho-Ser1007)	P06800			CD45 (Phospho-Ser1007)	S1007	-1.11275	1.25978
CD5 (Ab-453)	P13379	-1.3295	1.36797	CD5 (Phospho-Tyr453)	Y453	1.14719	-1.24138
CDC25A (Ab-124)	P48964	-1.31873	1.2291	CDC25A (Phospho-Ser124)	S124	-1.20474	1.1153
CDC25A (Ab-178)	P48964	-1.14369	1.41467
CDC25A (Ab-75)	P48964	1.1001	1.16419	CDC25A (Phospho-Ser75)	S75	1.24605	-2.67769
CDC25B (Ab-323)	P30306	1.25603	-1.19838	CDC25B (Phospho-Ser323)	S323	1.10754	-1.00925
CDC25B (Ab-353)	P30306	-1.40505	1.07149	CDC25B (Phospho-Ser353)	S353	-1.40568	1.28569
CDC25C (Ab-216)	P48967	-1.73816	2.11992	CDC25C (Phospho-Ser216)	S216	-1.19472	-3.47448
CDC25C (Phospho-Thr48)	P48967			CDC25C (Phospho-Thr48)	T48	-1.0225	-1.25371
CDK1/CDC2 (Ab-14)	P11440	1.07855	-1.0163	CDK1/CDC2 (Phospho-Thr14)	T14	1.00249	-1.01984
CDK1/CDC2 (Ab-15)	P11440	-1.0069	-1.1467	CDK1/CDC2 (Phospho-Tyr15)	Y15	1.93357	1.70921
CDK2 (Ab-160)	P97377	1.40203	-1.26858	CDK2 (Phospho-Thr160)	T160	-1.71997	1.21281
CDK5 (Ab-15)	P49615	-1.65992	1.45851	CDK5 (Phospho-Tyr15)	Y15	-1.14714	1.06029
CDK7 (Ab-170)	Q03147	-1.22984	1.03862	CDK7 (Phospho-Thr170)	T170	-1.04248	1.34617
Chk1 (Ab-280)	O35280	1.01801	1.0455	Chk1 (Phospho-Ser280)	S280	1.22511	-1.44195
Chk1 (Ab-286)	O35280	-1.52652	1.14084	Chk1 (Phospho-Ser286)	S286	-1.13664	1.08629
Chk1 (Ab-317)	O35280	-1.17471	1.42378	Chk1 (Phospho-Ser317)	S317	1.29278	1.36722
Chk1 (Ab-345)	O35280	-1.15119	1.14804	Chk1 (Phospho-Ser345)	S345	-1.73973	1.85303
Chk1 (Phospho-Ser296)	O35280			Chk1 (Phospho-Ser296)	S296	-1.1541	-1.13709
Chk1 (Phospho-Ser301)	O35280			Chk1 (Phospho-Ser301)	S301	1.07276	-1.06124
Chk2 (Ab-383)	Q9Z265	-1.3224	1.00317	Chk2 (Phospho-Thr383)	T383	1.43054	-1.26888
Chk2 (Ab-387)	Q9Z265	-1.21579	1.02627	Chk2 (Phospho-Thr387)	T387	1.3164	-1.37478
Chk2 (Ab-516)	Q9Z265	1.02095	1.30846	Chk2 (Phospho-Ser516)	S516	-1.21156	1.15817
Chk2 (Ab-68)	Q9Z265	-1.85123	1.36519	Chk2 (Phospho-Thr68)	T68	-1.09388	-1.1083
c-Jun (Ab-170)	P05627	-1.06684	1.44537	c-Jun (Phospho-Tyr170)	Y170	2.31158	1.11043
c-Jun (Ab-239)	P05627	-1.07246	-1.0185	c-Jun (Phospho-Thr239)	T239	-1.08759	-1.15232
c-Jun (Ab-243)	P05627	-1.12001	-1.06963	c-Jun (Phospho-Ser243)	S243	-1.37155	-1.42048
c-Jun (Ab-63)	P05627	-1.17949	1.39315	c-Jun (Phospho-Ser63)	S63	1.03331	-1.15291
c-Jun (Ab-91)	P05627	-1.02379	-1.06651	c-Jun (Phospho-Thr91)	T91	1.00442	-1.07528
c-Jun (Ab-93)	P05627	-1.17116	1.06941	c-Jun (Phospho-Thr93)	T93	1.18929	-1.67464
c-Jun (Phospho-Ser73)	P05627			c-Jun (Phospho-Ser73)	S73	-3.39594	1.13353
CK1-A (Ab-321)	Q8BK63	1.00607	-1.18299	CK1-A (Phospho-Thr321)	T321	-1.1397	1.05365
CK1-A/A2 (Phospho-Tyr294)	Q8BK63			CK1-A/A2 (Phospho-Tyr294)	Y294	1.05998	1.13993
CK2-b (Ab-209)	P67871	-1.02146	-1.07466	CK2-b (Phospho-Ser209)	S209	1.20586	-1.01244
Claudin 3 (Ab-219)	Q9Z0G9			Claudin 3 (Phospho-Tyr219)	Y219	-1.4251	1.16351
Claudin 6 (Phospho-Tyr219)	Q9Z262			Claudin 6 (Phospho-Tyr219)	Y219	-1.24515	1.09962
Claudin 7 (Ab-210)	Q9Z261	1.1029	-1.04903	Claudin 7 (Phospho-Tyr210)	Y210	-1.36647	1.12632
Coagulation Factor III (Phospho-Ser290)	P20352			Coagulation Factor III (Phospho-Ser290)	S290	1.0117	1.18573
Cofilin (Ab-3)	P18760	1.07699	1.03473	Cofilin (Phospho-Ser3)	S3	2.28444	-1.02055
Connexin 43 (Ab-367)	P23242	-1.56557	1.31828	Connexin 43 (Phospho-Ser367)	S367	-2.09323	2.10617
Cortactin (Ab-421)	Q60598	1.12114	-1.28279	Cortactin (Phospho-Tyr421)	Y421	3.35812	-3.28591
Cortactin (Ab-466)	Q60598	1.06683	-1.07467	Cortactin (Phospho-Tyr466)	Y466	-1.67742	-1.1526
CPI17 alpha (Ab-38)	Q91VC7	1.14421	-1.06231	CPI17 alpha (Phospho-Thr38)	T38	1.06303	-1.05375
c-PLA2 (Ab-505)	P47713	1.06662	-1.26835	c-PLA2 (Phospho-Ser505)	S505	1.59974	1.14743
CREB (Ab-100)	Q01147	1.05221	1.05701	CREB (Phospho-Thr100)	T100	-1.34885	-1.03457
CREB (Ab-121)	Q01147	1.11072	-1.12497	CREB (Phospho-Ser121)	S121	1.06799	1.09963
CREB (Ab-129)	Q01147	1.18336	-1.16799	CREB (Phospho-Ser129)	S129	1.06521	-1.22177
CREB (Ab-133)	Q01147	1.14406	-1.14943	CREB (Phospho-Ser133)	S133	-1.39729	1.19427
CREB (Ab-142)	Q01147	-1.12518	1.01286	CREB (Phospho-Ser142)	S142	-1.51035	1.44398
CrkII (Ab-221)	Q64010	-1.45068	1.32004	CrkII (Phospho-Tyr221)	Y221	-1.16354	-1.94038
CrkL (Phospho-Tyr207)	P47941			CrkL (Phospho-Tyr207)	Y207	1.35165	-1.22155
CXCR4 (Phospho-Ser339)	P70658			CXCR4 (Phospho-Ser339)	S339	1.21824	-1.08562
Cyclin B1 (Ab-126)	P24860	1.35627	-1.12311	Cyclin B1 (Phospho-Ser126)	S126	-1.36372	1.17287
Cyclin B1 (Ab-147)	P24860	-1.02498	1.11551	Cyclin B1 (Phospho-Ser147)	S147	1.44357	-1.05803
Cyclin C (Phospho-Ser275)	Q62447			Cyclin C (Phospho-Ser275)	S275	1.15979	-1.07138
Cyclin D1 (Ab-286)	P25322	-1.32152	1.24373	Cyclin D1 (Phospho-Thr286)	T286	-1.38917	1.53503
Cyclin D1 (Ab-90)	P25322	-1.20493	-1.10841
Cyclin D2 (Ab-280)	P30280	-2.27381	1.40644
Cyclin D3 (Ab-283)	P30282	1.00557	1.02293	Cyclin D3 (Phospho-Thr283)	T283	1.20524	-1.04309
Cyclin E1 (Ab-395)	Q61457	1.14144	-1.05608	Cyclin E1 (Phospho-Thr395)	T395	-1.08017	1.38041
Cyclin E1 (Ab-77)	Q61457	-1.59551	1.5604	Cyclin E1 (Phospho-Thr77)	T77	-1.37715	1.05127
Cyclin E2 (Ab-392)	Q9Z238	-1.0952	-1.11139	Cyclin E2 (Phospho-Thr392)	T392	1.0241	1.1298
DAB1 (Ab-220)	P97318	-1.06043	-1.10329	DAB1 (Phospho-Tyr220)	Y220	-1.0089	1.10927
DAB1 (Ab-232)	P97318	-1.09068	-1.02116	DAB1 (Phospho-Tyr232)	Y232	-1.56508	-1.05188
DAPP1 (Ab-139)	Q9QXT1	1.00328	1.04944	DAPP1 (Phospho-Tyr139)	Y139	1.52029	-1.46092
DARPP-32 (Ab-34)	Q60829	-1.19955	-1.82197	DARPP-32 (Phospho-Thr34)	T34	-1.20777	1.15926
DARPP-32 (Ab-75)	Q60829	-2.09121	1.8568	DARPP-32 (Phospho-Thr75)	T75	-1.13015	1.03013
DAXX (Phospho-Ser668)	O35613			DAXX (Phospho-Ser668)	S668	1.14313	-1.07205
DDX5/DEAD-box protein 5 (Ab-593)	Q61656	1.05602	1.12244	DDX5/DEAD-box protein 5 (Phospho-Tyr593)	Y593	1.17268	1.0039
DNA-PK (Ab-2056)	P97313	1.09114	-1.11057
DNA-PK (Ab-2638)	P97313	-1.18044	-1.02738	DNA-PK (Phospho-Thr2638)	T2638	1.0433	-1.07691
DNA-PK (Ab-2647)	P97313	1.16615	-1.3247	DNA-PK (Phospho-Thr2647)	T2647	-1.0068	-1.01235
Dok-1 (Ab-362)	P97465	1.01996	-1.20366	Dok-1 (Phospho-Tyr362)	Y362	-1.12222	1.30257
Dok-1 (Ab-398)	P97465	-1.32071	-1.03811	Dok-1 (Phospho-Tyr398)	Y398	1.01358	1.2902
Dok-2 (Ab-299)	O70469	-1.11827	1.174	Dok-2 (Phospho-Tyr299)	Y299	-1.2833	-1.12456
DYN1 (Ab-774)	P39053	-1.41555	1.65113	DYN1 (Phospho-Ser774)	S774	-1.20593	1.20352
E2F1 (Ab-433)	Q61501	-1.67781	1.46297	E2F1 (Phospho-Thr433)	T433	-1.22499	1.37159
EEF2 (Ab-56)	P58252	-1.36036	1.08743	EEF2 (Phospho-Thr56)	T56	-1.53611	2.16171
eEF2K (Ab-366)	O08796	-1.06053	1.05432	eEF2K (Phospho-Ser366)	S366	-1.06386	-1.24324
EGFR (Ab-1016)	Q01279	-1.00461	1.02946	EGFR (Phospho-Tyr1016)	Y1016	1.1212	-1.10001
EGFR (Ab-1069)	Q01279	1.06369	-1.11584	EGFR (Phospho-Tyr1069)	Y1069	-1.17888	-1.06379
EGFR (Ab-1070)	Q01279	-1.64539	1.27005	EGFR (Phospho-Ser1070)	Y1070	-1.12509	1.19078
EGFR (Ab-1092)	Q01279	-1.06597	-1.15041	EGFR (Phospho-Tyr1092)	Y1092	1.14314	1.43417
EGFR (Ab-1110)	Q01279	-1.06654	-1.0149	EGFR (Phospho-Tyr1110)	Y1110	-1.37851	1.08148
EGFR (Ab-1172)	Q01279	-1.2314	1.10989	EGFR (Phospho-Tyr1172)	Y1172	1.05593	-1.04976
EGFR (Ab-1197)	Q01279	1.11773	-1.20409	EGFR (Phospho-Tyr1197)	Y1197	-2.2984	1.81932
EGFR (Ab-678)	Q01279	1.06172	1.06332	EGFR (Phospho-Thr678)	T678	1.30409	1.07355
EGFR (Ab-693)	Q01279	-1.46838	-1.05204	EGFR (Phospho-Thr693)	T693	1.5055	-1.00085
EGFR (Ab-869)	Q01279	-1.66125	1.22807	EGFR (Phospho-Tyr869)	Y869	1.02905	-1.13882
EGFR (Ab-998)	Q01279	-1.07754	1.1047
eIF2A (Ab-51)	Q6ZWX6	-1.51092	1.62437	eIF2A (Phospho-Ser51)	S51	-1.12861	-1.02881
				eIF4B (Phospho-Ser422)	S422	1.03305	-1.16375
eIF4E (Ab-209)	P63073	1.13984	-1.08107	eIF4E (Phospho-Ser209)	S209	1.28201	-1.02778
eIF4G (Ab-1108)	Q6NZJ6	-1.35188	1.20406	eIF4G (Phospho-Ser1108)	S1108	1.19589	1.27147
Elk1 (Ab-383)	P41969	-1.0461	1.103	Elk1 (Phospho-Ser383)	S383	1.31492	-1.55591
Elk1 (Ab-389)	P41969	-1.03581	1.27174	Elk1 (Phospho-Ser389)	S389	-1.09274	1.35184
Elk1 (Ab-417)	P41969	1.05951	1.0033	Elk1 (Phospho-Thr417)	T417	-1.13261	1.24339
eNOS (Ab-1177)	P70313	-1.27079	1.12776	eNOS (Phospho-Ser1177)	S1177	-1.38357	-2.02522
eNOS (Ab-1179)	P70313	1.33077	1.03958
eNOS (Ab-495)	P70313	1.07429	-1.25657	eNOS (Phospho-Thr495)	T495	1.50018	-1.06766
eNOS (Ab-615)	P70313	-1.02059	1.07321	eNOS (Phospho-Ser615)	S615	-1.21154	-1.00701
EPB41 (Ab-418/660)	P48193	1.44857	-1.01674	EPB41 (Phospho-Tyr418/660)	Y418	1.27485	-1.14159
				EPB41 (Phospho-Tyr418/660)	Y660	1.27485	-1.14159
EPHA2/3/4 (Ab-588/596)	Q03145	1.13006	-1.10235	EPHA2/3/4 (Phospho-Tyr588/596)	Y588	1.07029	1.05267
				EPHA2/3/4 (Phospho-Tyr588/596)	Y596	1.07029	1.05267
EPHB1/2 (Ab-594/604)	Q8CBF3	-1.04645	-1.45675	EPHB1/2 (Phospho-Tyr594/604)	Y594	1.03714	1.04232
				EPHB1/2 (Phospho-Tyr594/604)	Y604	1.03714	1.04232
Ephrin B1 (Ab-317)	P52795	1.25824	-1.25816	Ephrin B1 (Phospho-Tyr317)	Y317	1.17791	1.01928
				Ephrin B1/B2/B3 (Phospho-Tyr324)	Y324	1.41859	1.13618
Ephrin B2 (Ab-330)	P52800	-1.53734	1.08337	Ephrin B2 (Phospho-Tyr330)	Y330	1.2693	-1.23884
Epo-R (Ab-368)	P14753	-1.1324	-1.0373	Epo-R (Phospho-Tyr368)	Y368	1.09537	-1.13834
ERK3 (Ab-189)	Q61532	1.3379	-1.20541	ERK3 (Phospho-Ser189)	S189	1.00277	-1.02113
				ERK8 (Phospho-Thr175)	T175	1.16838	-1.13677
				ERK8 (Phospho-Tyr177)	Y177	1.16838	-1.13677
Estrogen Receptor-alpha (Ab-104)	P19785	-1.3827	-1.18318	Estrogen Receptor-alpha (Phospho-Ser104)	S104	2.61181	-2.59991
Estrogen Receptor-alpha (Ab-106)	P19785	-1.51585	1.41121	Estrogen Receptor-alpha (Phospho-Ser106)	S106	1.38212	-1.25538
Estrogen Receptor-alpha (Ab-118)	P19785	1.33224	-1.24225	Estrogen Receptor-alpha (Phospho-Ser118)	S118	-1.3387	1.87131
Estrogen Receptor-alpha (Ab-167)	P19785	-1.20251	-1.2129	Estrogen Receptor-alpha (Phospho-Ser167)	S167	1.76451	1.17313
ETK (Ab-40)	P97504	-1.03625	1.03717	ETK (Phospho-Tyr40)	Y40	-1.70987	1.34535
ETK (Ab-566)	P97504	-1.1266	-1.19496
Ezrin (Ab-353)	P26040	-1.16229	-1.00571	Ezrin (Phospho-Tyr353)	Y353	1.20584	1.01457
Ezrin (Ab-478)	P26040	-1.06376	1.08726	Ezrin (Phospho-Tyr478)	Y478	-1.3975	1.12628
Ezrin (Ab-566)	P26040	-1.53321	1.39861	Ezrin (Phospho-Thr566)	T566	-1.38311	-1.2012
				FADD (Phospho-Ser194)	S194	-1.53533	1.52573
FAK (Ab-397)	P34152	1.00942	1.01135	FAK (Phospho-Tyr397)	Y397	1.32332	-1.11563
FAK (Ab-407)	P34152	1.22675	-1.02071	FAK (Phospho-Tyr407)	Y407	1.41905	-1.1816
FAK (Ab-576)	P34152	1.1737	-1.16144	FAK (Phospho-Tyr576)	Y576	-1.11022	1.12219
FAK (Ab-861)	P34152	-1.34933	1.22777	FAK (Phospho-Tyr861)	Y861	1.06815	1.73708
FAK (Ab-910)	P34152	-1.40574	1.3294	FAK (Phospho-Ser910)	S910	-1.12875	1.15311
FAK (Ab-925)	P34152	-1.06748	1.07484	FAK (Phospho-Tyr925)	Y925	-1.00655	1.07785
FAS (Ab-291)	P25446	-1.05505	-1.1072	FAS (Phospho-Tyr291)	Y291	-1.04548	1.00344
FER (Ab-402)	P70451	1.32042	1.08126	FER (Phospho-Tyr402)	Y402	-1.43593	1.20609
FGFR1 (Ab-154)	P16092	-1.02747	1.07662	FGFR1 (Phospho-Tyr154)	Y154	-1.10951	1.35233
FGFR1 (Ab-766)	P16092	-1.17113	-1.13437	FGFR1 (Phospho-Tyr766)	Y766	1.25381	-1.08151
				FGFR1 (Phospho-Tyr654)	Y654	-1.33613	1.34827
Filamin A (Ab-2152)	Q8BTM8	-1.00791	1.28032	Filamin A (Phospho-Ser2152)	S2152	-1.40291	1.55399
FKHR (Ab-256)	Q9R1E0	1.1012	1.10893	FKHR (Phospho-Ser256)	S256	-2.96471	2.11727
FKHR (Ab-319)	Q9R1E0	1.08994	-1.03381	FKHR (Phospho-Ser319)	S319	-1.03477	-1.43731
FKHR/FOXO1A (Ab-329)	Q9R1E0	1.10103	1.00206	FKHR/FOXO1A (Phospho-Ser329)	S329	1.11023	-1.00465
FKHRL1/FOXO3A (Ab-253)	Q9WVH4	-1.59155	1.47805	FKHRL1/FOXO3A (Phospho-Ser253)	S253	1.14832	-1.10344
FLT3 (Ab-599)	Q00342	1.31155	-1.02211	FLT3 (Phospho-Tyr599)	Y599	-1.09309	1.09813
				FLT3 (Phospho-Tyr842)	Y842	1.1487	1.15433
				FLT3 (Phospho-Tyr969)	Y969	1.19549	-1.26991
Fos (Ab-232)	P01101	-1.09775	1.10139	Fos (Phospho-Thr232)	T232	1.46857	-1.77535
Fos (Ab-374)	P01101	-1.51613	1.36065
				Fos (Phospho-Ser362)	S362	-1.00864	-1.12532
FosB (Ab-27)	P13346	-1.29517	1.14746	FosB (Phospho-Ser27)	S27	1.10312	1.29046
FOXO1/3/4-pan (Ab-24/32)	Q9R1E0	-1.00362	1.06168	FOXO1/3/4-pan (Phospho-Thr24)	T24	1.26414	-1.0553
				FOXO1/3/4-pan (Phospho-Thr32)	T32	1.26414	-1.0553
				FOXO1A/3A (Phospho-Ser322)	S322	1.07712	1.11243
				FOXO1A/3A (Phospho-Ser325)	S325	1.07712	1.11243
				FRS2 (Phospho-Tyr436)	Y436	1.25512	1.75259
				Fyn (Phospho-Tyr530)	Y530	1.34333	-1.35725
G3BP-1 (Ab-232)	P97855	-1.02079	1.25845	G3BP-1 (Phospho-Ser232)	S232	-2.31581	3.93934
Gab1 (Ab-627)	Q9QYY0	-1.08651	-1.0974	Gab1 (Phospho-Tyr627)	Y627	1.29035	1.0945
Gab1 (Ab-659)	Q9QYY0	1.04115	1.16901	Gab1 (Phospho-Tyr659)	Y659	1.18254	-1.09345
Gab2 (Ab-159)	Q9Z1S8	-1.02292	-1.11711	Gab2 (Phospho-Ser159)	S159	1.01733	-1.02708
Gab2 (Ab-623)	Q9Z1S8	-1.43834	1.18622
				Gab2 (Phospho-Tyr643)	Y643	-1.37981	1.30832
GABA-RB (Ab-434)	P50571	1.20278	-1.07841	GABA-RB (Phospho-Ser434)	S434	-1.13899	1.13615
GAP43 (Ab-41)	P06837	-1.40248	-1.00454	GAP43 (Phospho-Ser41)	S41	-1.50916	1.90625
GAPDH	P16858	-1.19987	-1.08864
GATA1 (Ab-142)	P17679	1.24932	-1.51996	GATA1 (Phospho-Ser142)	S142	-1.12636	-1.3938
GATA1 (Ab-310)	P17679	-1.03102	1.09759	GATA1 (Phospho-Ser310)	S310	1.71574	-1.31207
GluR1 (Ab-849)	P23818	-1.82267	2.11101	GluR1 (Phospho-Ser849)	S849	1.05961	-1.00412
GluR1 (Ab-863)	P23818	-1.25444	1.05003	GluR1 (Phospho-Ser863)	S863	-1.33754	1.04973
GluR2 (Ab-880)	P23819	-1.59571	1.29044	GluR2 (Phospho-Ser880)	S880	-1.4916	1.27513
GRB10/Growth factor receptor-bound protein 10 (Ab-67)	Q60760	-1.15851	1.10081	GRB10/Growth factor receptor-bound protein 10 (Phospho-Tyr67)	Y67	-1.01454	1.10048
				GRF-1 (Phospho-Tyr1105)	Y1105	-1.59359	1.03793
GRK1 (Ab-21)	Q9WVL4	-1.1742	1.1138	GRK1 (Phospho-Ser21)	S21	1.09294	-1.00814
GRK2 (Ab-29)	Q99MK8	-1.38346	1.42947	GRK2 (Phospho-Ser29)	S29	-1.33776	1.04725
				GRK2 (Phospho-Ser685)	S685	1.14388	-1.31145
GSK3 alpha (Ab-21)	Q2NL51	1.1664	1.08719	GSK3 alpha (Phospho-Ser21)	S21	1.70899	1.21001
GSK3 alpha/beta (Ab-216/279)	Q2NL51	1.22209	-1.2443	GSK3 alpha/beta (Phospho-Tyr216)	Y216	1.24336	-1.29856
				GSK3 alpha/beta (Phospho-Tyr279)	Y279	1.24336	-1.29856
GSK3 beta (Ab-9)	Q2NL51	-1.12246	1.06838	GSK3 beta (Phospho-Ser9)	S9	1.15297	-1.02922
GTPase activating protein (Ab-387)	Q9WVM1	-1.08969	1.13961	GTPase activating protein (Phospho-Ser387)	S387	1.05465	1.04816
				HCK (Phospho-Tyr410)	Y410	1.09043	1.39487
HDAC1 (Ab-421)	O09106	-2.50461	2.00179	HDAC1 (Phospho-Ser421)	S421	-1.14341	1.32266
HDAC2 (Ab-394)	P70288	-1.00003	1.29515	HDAC2 (Phospho-Ser394)	S394	1.06677	1.02155
HDAC3 (Ab-424)	O88895	-1.39324	1.28149	HDAC3 (Phospho-Ser424)	S424	1.04101	1.01919
HDAC4 (Ab-632)	Q6NZM9	-1.07843	1.04178	HDAC4 (Phospho-Ser632)	S632	1.08971	-1.10576
HDAC5 (Ab-259)	Q9Z2V6	1.0606	1.169	HDAC5 (Phospho-Ser259)	S259	1.01948	-1.01996
HDAC5 (Ab-498)	Q9Z2V6	-1.02862	1.03667	HDAC5 (Phospho-Ser498)	S498	-1.07644	1.12132
HDAC6 (Ab-22)	Q9Z2V5	-1.4089	1.28136	HDAC6 (Phospho-Ser22)	S22	-1.10339	1.18746
HDAC8 (Ab-39)	Q8VH37	-1.20145	1.17061	HDAC8 (Phospho-Ser39)	S39	-1.15689	1.26838
HER2 (Ab-1112)	P70424	-1.11164	1.05611
HER2 (Ab-1221/1222)	P70424	-1.46715	1.08202	HER2 (Phospho-Tyr1221)	Y1221	-1.31319	1.63282
				HER2 (Phospho-Tyr1222)	Y1222	-1.31319	1.63282
HER2 (Ab-1248)	P70424	-1.08432	-1.05454	HER2 (Phospho-Tyr1248)	Y1248	-1.32615	1.02867
HER2 (Ab-686)	P70424	-1.24874	-1.09965	HER2 (Phospho-Thr686)	T686	-1.55871	1.32501
HER2 (Ab-877)	P70424	1.17287	-1.17744	HER2 (Phospho-Tyr877)	Y877	1.4694	-2.64392
HER3/ErbB3 (Ab-1222)	Q61526	-1.74742	-1.2094	HER3/ErbB3 (Phospho-Tyr1222)	Y1222	-1.13318	1.09026
HER3/ErbB3 (Ab-1289)	Q61526	-1.10536	-1.01581	HER3/ErbB3 (Phospho-Tyr1289)	Y1289	-1.06864	-1.05835
HER4/ErbB4 (Ab-1284)	Q61527	-1.73773	1.31467	HER4/ErbB4 (Phospho-Tyr1284)	Y1284	-1.45565	1.25119
Histone H2A.X (Ab-139)	P27661	-1.47466	1.23299	Histone H2A.X (Phospho-Ser139)	S139	-1.1609	1.1059
Histone H3.1 (Ab-10)	P68433	1.13281	1.15676	Histone H3.1 (Phospho-Ser10)	S10	1.27866	-1.24173
HNF4 alpha (Ab-313)	P49698	1.36327	-1.11014	HNF4 alpha (Phospho-Ser313)	S313	1.26291	-1.43661
HRS (Ab-334)	Q99LI8	-1.56424	1.97636	HRS (Phospho-Tyr334)	Y334	1.01684	-1.02222
HSF1 (Ab-303)	P38532	-1.05767	1.04396	HSF1 (Phospho-Ser303)	S303	-1.18494	-1.17385
HSL (Ab-552/563)	P54310	1.08693	1.12407	HSL (Phospho-Ser552)	S552	-1.11252	-1.04138
				HSL (Phospho-Ser563)	S563	-1.11252	-1.04138
HSL (Ab-554)	P54310	1.06567	-1.45585	HSL (Phospho-Ser554)	S554	-1.23666	1.046
HSP27 (Ab-15)	P14602	-1.05741	1.2129	HSP27 (Phospho-Ser15)	S15	-1.03586	-1.06525
HSP27 (Ab-78)	P14602	-1.04221	-1.11114	HSP27 (Phospho-Ser78)	S78	-1.23497	1.12173
HSP27 (Ab-82)	P14602	-1.13626	-1.00101	HSP27 (Phospho-Ser82)	S82	1.21058	-1.24828
HSP90 co-chaperone Cdc37 (Ab-13)	Q61081	-1.19457	1.07826	HSP90 co-chaperone Cdc37 (Phospho-Ser13)	S13	-1.0847	1.13553
HSP90B (Ab-226)	P11499	-1.10067	-1.18965	HSP90B (Phospho-Ser226)	S226	1.39426	1.47402
HSP90B (Ab-254)	P11499	1.08342	1.01656	HSP90B (Phospho-Ser254)	S254	1.27593	-1.15864
ICAM-1 (Ab-512)	P13597	1.19913	-1.22158	ICAM-1 (Phospho-Tyr512)	Y512	-1.20256	-1.09077
				ICK (Phospho-Tyr159)	Y159	1.03768	-1.22099
IGF1R (Ab-1161)	Q60751	-1.22212	-1.11223	IGF1R (Phospho-Tyr1161)	Y1161	1.00234	-1.25836
IGF1R (Ab-1165/1166)	Q60751	-1.18098	-1.15398	IGF1R (Phospho-Tyr1165)	Y1165	-1.01035	-1.01831
				IGF1R (Phospho-Tyr1166)	Y1166	-1.01035	-1.01831
IGF2R (Ab-2409)	Q07113	1.04732	-1.0118	IGF2R (Phospho-Ser2409)	S2409	1.04849	-1.3222
IGFBP-3 (Ab-183)	P47878	1.03811	-1.00076
IkB-alpha (Ab-32/36)	Q9Z1E3	-1.10661	-1.0985	IkB-alpha (Phospho-Ser32)	S32	-1.44214	2.61808
				IkB-alpha (Phospho-Ser36)	S36	-1.44214	2.61808
IkB-alpha (Ab-42)	Q9Z1E3	-1.78317	1.55695	IkB-alpha (Phospho-Tyr42)	Y42	1.31957	-1.27553
				IkB-alpha (Phospho-Tyr305)	Y305	1.03258	1.0988
IkB-beta (Ab-19)	Q60778	1.14562	-1.0867	IkB-beta (Phospho-Thr19)	T19	-1.05979	1.03897
				IkB-beta (Phospho-Ser23)	S23	1.13978	-1.11448
IkB-epsilon (Ab-22)	O54910	-1.31339	1.29644	IkB-epsilon (Phospho-Ser22)	S22	1.24916	-1.09412
IKK-alpha (Ab-23)	Q60680	-1.23527	1.22084	IKK-alpha (Phospho-Thr23)	T23	1.04454	1.04923
IKK-alpha/beta (Ab-176/177)	Q60680	1.14267	1.52862
IKK-alpha/beta (Ab-180/181)	Q60680	1.29944	1.32347	IKK-alpha/beta (Phospho-Ser180)	S180	-1.20178	-1.04851
				IKK-alpha/beta (Phospho-Ser181)	S181	-1.20178	-1.04851
IKK-beta (Ab-188)	O88351	-1.2783	1.29703	IKK-beta (Phospho-Tyr188)	Y188	1.05941	-1.05475
IKK-beta (Ab-199)	O88351	-1.22885	1.46038	IKK-beta (Phospho-Tyr199)	Y199	-1.11617	1.02274
IKK-gamma (Ab-31)	O88522	-2.30436	2.0521	IKK-gamma (Phospho-Ser31)	S31	-1.05169	-1.36897
IKK-gamma (Ab-85)	O88522	1.0044	1.20448	IKK-gamma (Phospho-Ser85)	S85	1.0153	-1.1201
IL-10R-alpha (Ab-496)	Q61727	-1.54916	1.43962	IL-10R-alpha (Phospho-Tyr496)	Y496	-1.31601	1.05309
IL-13R/CD213a1 (Ab-405)	O09030	-1.43742	1.22073	IL-13R/CD213a1 (Phospho-Tyr405)	Y405	-1.04376	1.61335
IL-2RA/CD25 (Ab-268)	P01590	-1.01537	1.06352	IL-2RA/CD25 (Phospho-Ser268)	S268	1.0487	1.25086
IL3RB (Ab-593)	P26952	-1.26637	1.0238	IL3RB (Phospho-Tyr593)	Y593	-1.02799	1.03019
IL-4R/CD124 (Ab-497)	P16382	1.19955	1.20403	IL-4R/CD124 (Phospho-Tyr497)	Y497	1.04319	-1.08752
				IL7R/CD127 (Phospho-Tyr449)	Y449	-1.06679	1.1306
Integrin beta-1 (Ab-788)	P09055	-1.27578	1.10093	Integrin beta-1 (Phospho-Thr788)	T788	1.01293	-1.05787
Integrin beta-1 (Ab-789)	P09055	-1.44208	1.44845
Integrin beta-3 (Ab-773)	O54890	-1.25115	-1.04779	Integrin beta-3 (Phospho-Tyr773)	Y773	-1.1865	-1.0622
Integrin beta-3 (Ab-785)	O54890	-1.32289	-1.02196	Integrin beta-3 (Phospho-Tyr785)	Y785	-1.01811	2.1784
Integrin beta-4 (Ab-1510)	A2A863	-1.0849	1.36037	Integrin beta-4 (Phospho-Tyr1510)	Y1510	-1.02465	-1.62015
Interferon-alpha/beta receptor alpha chain (Ab-466)	P33896	-1.43785	1.48168	Interferon-alpha/beta receptor alpha chain (Phospho-Tyr466)	Y466	1.24938	-1.15682
Interferon-gamma receptor alpha chain precursor (Ab-457)	P15261	1.1761	-1.09614	Interferon-gamma receptor alpha chain precursor (Phospho-Tyr457)	Y457	-1.23902	1.13301
IR (Ab-1361)	P15208	1.1978	-1.07586	IR (Phospho-Tyr1361)	Y1361	-1.11943	1.17475
				IR (Phospho-Tyr1355)	Y1355	-1.15918	1.17163
IRS-1 (Ab-307)	P35569	1.01062	1.24117	IRS-1 (Phospho-Ser307)	S307	-1.13229	1.16787
IRS-1 (Ab-312)	P35569	-1.36792	1.20248	IRS-1 (Phospho-Ser312)	S312	1.44999	-1.16571
IRS-1 (Ab-323)	P35569	-1.11782	1.2707	IRS-1 (Phospho-Ser323)	S323	1.02462	-1.17267
IRS-1 (Ab-636)	P35569	1.07282	-1.32608	IRS-1 (Phospho-Ser636)	S636	-1.41739	-1.1059
IRS-1 (Ab-639)	P35569	-1.25458	1.05463	IRS-1 (Phospho-Ser639)	S639	1.11127	-1.81035
IRS-1 (Ab-794)	P35569	-1.02942	-1.04139	IRS-1 (Phospho-Ser794)	S794	-1.67915	1.14954
				IRS-1 (Phospho-Ser1101)	S1101	1.0497	-1.23148
				IRS-1 (Phospho-Ser612)	S612	1.0677	-1.64632
JAK1 (Ab-1022)	P52332	-1.10946	1.08804	JAK1 (Phospho-Tyr1022)	Y1022	-1.00174	2.68692
JAK2 (Ab-1007)	Q62120	-1.09343	1.08266	JAK2 (Phospho-Tyr1007)	Y1007	1.07341	1.68432
JAK2 (Ab-221)	Q62120	-1.07232	-1.10987	JAK2 (Phospho-Tyr221)	Y221	1.06015	1.06495
JNK1/2/3 (Ab-183/185)	Q91Y86	1.14256	1.10872	JNK1/2/3 (Phospho-Thr183)	T183	1.00321	-1.23671
				JNK1/2/3 (Phospho-Tyr185)	Y185	1.00321	-1.23671
JunB (Ab-259)	P09450	-1.20663	1.05976	JunB (Phospho-Ser259)	S259	1.53838	-1.45788
JunB (Ab-79)	P09450	-1.31887	1.12552	JunB (Phospho-Ser79)	S79	1.24131	1.13714
JunD (Ab-255)	P15066	1.0116	-1.07375	JunD (Phospho-Ser255)	S255	-1.11619	-2.11227
Keratin 18 (Ab-33)	P05784	1.21191	-1.04327	Keratin 18 (Phospho-Ser33)	S33	-2.21602	1.53355
Keratin 18 (Ab-52)	P05784	1.00597	-1.23365	Keratin 18 (Phospho-Ser52)	S52	-1.05847	1.41476
Keratin 8 (Ab-431)	P11679	1.03001	-1.11702	Keratin 8 (Phospho-Ser431)	S431	-1.01886	-1.04013
Keratin 8 (Ab-73)	P11679	1.20719	-1.06278	Keratin 8 (Phospho-Ser73)	S73	1.44676	-1.14257
KIT (Ab-721)	P05532	1.06357	1.039	KIT (Phospho-Tyr721)	Y721	1.33143	-1.48326
KIT (Ab-936)	P05532	1.00425	-1.20923	KIT (Phospho-Tyr936)	Y936	-1.10487	1.06553
				KIT (Phospho-Tyr703)	Y703	1.07532	-1.11433
KSR (Ab-392)	Q61097	1.17287	-1.03088	KSR (Phospho-Ser392)	S392	1.24924	-1.07161
Kv1.3/KCNA3 (Ab-135)	P16390	-1.06452	1.0493	Kv1.3/KCNA3 (Phospho-Tyr135)	Y135	-1.13781	-1.10088
				Kv2.1/Kcnb1 (Phospho-Tyr128)	Y128	-1.14345	1.00953
Lamin A (Ab-22)	P48678	1.30994	-1.21099	Lamin A (Phospho-Ser22)	S22	-1.39677	1.45203
Lamin A/C (Ab-392)	P48678	-1.88923	2.15996	Lamin A/C (Phospho-Ser392)	S392	1.57581	-1.51289
LAT (Ab-161)	O54957	1.16612	-1.10385
LAT (Ab-171)	O54957	-1.37802	1.1079	LAT (Phospho-Tyr171)	Y171	1.16536	-1.38084
LAT (Ab-191)	O54957	-1.00143	1.01362	LAT (Phospho-Tyr191)	Y191	1.56746	1.03605
LCK (Ab-192)	P06240	1.33937	-1.05956	LCK (Phospho-Tyr192)	Y192	1.04297	-1.13163
LCK (Ab-393)	P06240	-2.43473	1.48104	LCK (Phospho-Tyr393)	Y393	1.07214	1.03113
LCK (Ab-504)	P06240	1.17938	1.16175	LCK (Phospho-Tyr504)	Y504	1.18711	-1.15101
LCK (Ab-59)	P06240	1.0545	-1.06451	LCK (Phospho-Ser59)	S59	1.02227	-1.22053
LIMK1 (Ab-508)	P53668	-1.22815	1.1101	LIMK1 (Phospho-Thr508)	T508	-2.07757	1.00472
LIMK1/2 (Ab-508/505)	P53668	-1.32338	1.12102
LKB1 (Ab-189)	Q9WTK7	-1.13109	-1.07287	LKB1 (Phospho-Thr189)	T189	-1.09459	1.6661
LKB1 (Ab-334)	Q9WTK7	-1.29941	1.50476
LKB1 (Ab-428)	Q9WTK7	-1.18607	-1.01607	LKB1 (Phospho-Ser428)	S428	-1.0739	1.38048
LYN (Ab-507)	P25911	-1.49793	2.00618	LYN (Phospho-Tyr507)	Y507	-1.18682	1.13085
				MAP3K1/MEKK1 (Phospho-Thr1381)	T1381	1.15706	-1.15542
MAP3K7/TAK1 (Ab-184)	Q62073	1.02748	-1.0222	MAP3K7/TAK1 (Phospho-Thr184)	T184	-1.14213	-1.1382
MAP3K7/TAK1 (Ab-187)	Q62073	1.031	-1.07628
MAP3K7/TAK1 (Ab-439)	Q62073	-1.05022	-1.25927
MAP3K8/COT (Ab-290)	Q07174	-1.02551	-1.30386	MAP3K8/COT (Phospho-Thr290)	T290	1.32119	-1.07913
MAP3K8/COT (Ab-400)	Q07174	1.20621	-1.14405
MAPKAPK2 (Ab-272)	P49138	-1.39996	1.24102	MAPKAPK2 (Phospho-Ser272)	S272	1.10195	-1.14206
				MAPKAPK2 (Phospho-Thr222)	T222	-1.19946	1.21386
				MAPKAPK2 (Phospho-Thr334)	T334	1.01968	-1.00157
MARCKS (Ab-158)	P26645	-1.25547	-1.02341	MARCKS (Phospho-Ser158)	S158	1.30432	-1.32428
MARCKS (Ab-163)	P26645	1.13095	-1.20278	MARCKS (Phospho-Ser163)	S163	-1.04401	-1.22673
M-CSF Receptor (Ab-561)	P09581	1.18536	-1.04517	M-CSF Receptor (Phospho-Tyr561)	Y561	-1.6499	-1.07687
M-CSF Receptor (Ab-809)	P09581	-1.73644	1.15418	M-CSF Receptor (Phospho-Tyr809)	Y809	-1.12387	1.06763
MDM2 (Ab-166)	P23804	-2.15588	2.04115	MDM2 (Phospho-Ser166)	S166	1.01385	-1.12436
				MDM4 (Phospho-Ser367)	S367	-1.22076	-1.48221
MEF2A (Ab-312)	Q60929	-1.30395	1.5773	MEF2A (Phospho-Thr312)	T312	-1.10084	1.26833
MEF2A (Ab-319)	Q60929	1.02588	-1.07277	MEF2A (Phospho-Thr319)	T319	-1.13189	-1.03285
MEF2A (Ab-408)	Q60929	-1.33866	1.24753	MEF2A (Phospho-Ser408)	S408	-1.33257	1.02032
MEF2C (Ab-396)	Q8CFN5	-1.39735	1.11824	MEF2C (Phospho-Ser396)	S396	-1.29953	1.51936
				MEF2D (Phospho-Ser444)	S444	1.0264	-1.08499
MEK1 (Ab-217)	P31938	-1.04115	1.10264	MEK1 (Phospho-Ser217)	S217	-1.1956	-1.14611
MEK1 (Ab-221)	P31938	1.19319	-1.05762	MEK1 (Phospho-Ser221)	S221	1.70319	-1.539
MEK1 (Ab-286)	P31938	-1.46499	1.10942	MEK1 (Phospho-Thr286)	T286	1.1816	1.4366
MEK1 (Ab-291)	P31938	-1.57939	1.3526	MEK1 (Phospho-Thr291)	T291	1.50077	1.15521
MEK1 (Ab-298)	P31938	-1.19533	-1.14491	MEK1 (Phospho-Ser298)	S298	1.01818	-1.08534
MEK2 (Ab-394)	Q63932	1.05261	-1.05916	MEK2 (Phospho-Thr394)	T394	-1.77355	1.40146
				MER/SKY (Phospho-Tyr749)	Y749	1.29768	1.17929
				MER/SKY (Phospho-Tyr681)	Y681	1.29768	1.17929
Merlin (Ab-10)	P46662	-1.12228	1.5899	Merlin (Phospho-Ser10)	S10	1.02502	-1.14794
Merlin (Ab-518)	P46662	1.2197	-1.26814	Merlin (Phospho-Ser518)	S518	-1.04427	-1.14831
Met (Ab-1003)	P16056	-1.07064	1.20387	Met (Phospho-Tyr1003)	Y1003	1.25661	-1.06944
Met (Ab-1234)	P16056	1.26555	-1.11232	Met (Phospho-Tyr1234)	Y1234	-1.10302	1.16582
Met (Ab-1349)	P16056	1.14184	1.17276	Met (Phospho-Tyr1349)	Y1349	-2.04661	1.16994
				Met (Phospho-Tyr1356)	Y1356	-3.05539	-1.25501
MITF (Ab-73)	Q08874	-1.67591	1.53329	MITF (Phospho-Ser73)	S73	1.54935	-1.2473
MKK3/MAP2K3 (Ab-189)	O09110	-1.10028	1.11756	MKK3/MAP2K3 (Phospho-Ser189)	S189	-1.19535	1.41382
MKK3/MAP2K3 (Ab-222)	O09110	1.21396	-1.03806	MKK3/MAP2K3 (Phospho-Thr222)	T222	1.18053	-1.21095
MKK4/SEK1 (Ab-257)	P47809	1.02831	-1.05016	MKK4/SEK1 (Phospho-Ser257)	S257	1.08955	1.02902
MKK4/SEK1 (Ab-261)	P47809	-1.38789	1.58931	MKK4/SEK1 (Phospho-Thr261)	T261	1.25892	-1.1707
MKK4/SEK1 (Ab-80)	P47809	-1.47352	1.30696	MKK4/SEK1 (Phospho-Ser80)	S80	-1.1695	-1.01163
MKK6/MAP2K6 (Ab-207)	P70236	-1.39489	1.23537	MKK6/MAP2K6 (Phospho-Ser207)	S207	1.57667	1.13704
MKK7/MAP2K7 (Ab-271)	Q8CE90	-1.27424	1.54286	MKK7/MAP2K7 (Phospho-Ser271)	S271	-1.02979	-1.17158
				MKK7/MAP2K7 (Phospho-Thr275)	S275	1.03219	-1.39857
MKP-1 (Ab-359)	P28563	-1.06787	1.13971	MKP-1 (Phospho-Ser359)	S359	1.05009	-1.13292
MKP-1/2 (Ab-296/318)	P28563	-1.42205	1.11371	MKP-1/2 (Phospho-Ser296)	S296	-1.91267	1.51505
				MKP-1/2 (Phospho-Ser318)	S318	-1.91267	1.51505
Mnk1 (Ab-385)	O08605	1.2905	1.0191	Mnk1 (Phospho-Thr385)	T385	1.14067	1.05414
MSK1 (Ab-360)	Q8C050	-1.70905	1.2309	MSK1 (Phospho-Ser360)	S360	-1.20116	1.37142
MSK1 (Ab-376)	Q8C050	-1.069	1.06154	MSK1 (Phospho-Ser376)	S376	-1.13167	-1.67448
MSK1 (Ab-581)	Q8C050	-1.11068	-1.06638	MSK1 (Phospho-Thr581)	T581	-1.03265	1.06269
				MSK1 (Phospho-Ser212)	S212	-1.07493	1.23956
				MSK2 (Phospho-Thr568)	T568	1.01567	-1.02424
Mst1/Mst2 (Ab-183)	Q9JI11	1.10726	-1.2359	Mst1/Mst2 (Phospho-Thr183)	T183	1.15872	1.00689
mTOR (Ab-2446)	Q9JLN9	1.21982	1.01807	mTOR (Phospho-Thr2446)	T2446	-1.26822	1.06127
mTOR (Ab-2448)	Q9JLN9	-1.1513	-1.08243	mTOR (Phospho-Ser2448)	S2448	1.07285	-1.15997
mTOR (Ab-2481)	Q9JLN9	1.03281	-1.22506	mTOR (Phospho-Ser2481)	S2481	1.16248	-1.36568
Myc (Ab-358)	P01108	-1.83275	1.30949	Myc (Phospho-Thr358)	T358	-1.99371	1.28098
Myc (Ab-373)	P01108	-1.0231	1.17882	Myc (Phospho-Ser373)	S373	-1.07032	1.24841
Myc (Ab-58)	P01108	-1.16434	-1.06516	Myc (Phospho-Thr58)	T58	1.15984	-1.13184
Myc (Ab-62)	P01108	1.13652	-1.01481	Myc (Phospho-Ser62)	S62	-1.39679	-1.06124
Myosin regulatory light chain 2 (Ab-18)	Q9CQ19	1.07914	-1.10817	Myosin regulatory light chain 2 (Phospho-Ser18)	S18	1.15489	1.08978
				MYPT1 (Phospho-Thr696)	T696	-1.18144	-1.07254
				MYPT1 (Phospho-Thr853)	T853	-1.4402	1.40284
MYT1 (Ab-83)	Q9ESG9	-1.12766	1.06826
NFAT3 (Ab-168/170)	Q8K120	-1.29713	-1.05523
NFAT3 (Ab-676)	Q8K120	-1.58925	1.58359
NFAT4 (Ab-165)	P97305	-1.40686	1.09302	NFAT4 (Phospho-Ser165)	S165	-1.03622	1.05288
NFkB-p100/p52 (Ab-865)	Q9WTK5	-1.43225	1.25286	NFkB-p100/p52 (Phospho-Ser865)	S865	1.24418	-2.02709
NFkB-p100/p52 (Ab-869)	Q9WTK5	-2.10612	1.92296	NFkB-p100/p52 (Phospho-Ser869)	S869	1.11565	-1.09245
				NFkB-p100/p52 (Phospho-Ser872)	S872	-1.29883	1.23769
NFkB-p105/p50 (Ab-337)	P25799	1.04543	-1.07005	NFkB-p105/p50 (Phospho-Ser337)	S337	-1.23333	1.2911
NFkB-p105/p50 (Ab-893)	P25799	1.12422	-1.04122	NFkB-p105/p50 (Phospho-Ser893)	S893	1.13153	1.11563
NFkB-p105/p50 (Ab-907)	P25799	-1.04324	1.07486	NFkB-p105/p50 (Phospho-Ser907)	S907	1.1482	-1.1136
NFkB-p105/p50 (Ab-927)	P25799	-1.60756	1.59464	NFkB-p105/p50 (Phospho-Ser927)	S927	-1.11893	1.03147
NFkB-p105/p50 (Ab-932)	P25799	1.04797	-1.19357	NFkB-p105/p50 (Phospho-Ser932)	S932	1.24953	-1.06138
NFkB-p65 (Ab-254)	Q04207	1.07536	-1.03011	NFkB-p65 (Phospho-Thr254)	T254	1.94365	-2.23844
NFkB-p65 (Ab-276)	Q04207	1.14227	-1.04028	NFkB-p65 (Phospho-Ser276)	S276	1.19318	-1.39444
NFkB-p65 (Ab-281)	Q04207	-1.09315	1.05899
NFkB-p65 (Ab-311)	Q04207	-1.15737	1.01924	NFkB-p65 (Phospho-Ser311)	S311	-1.29265	1.02729
NFkB-p65 (Ab-435)	Q04207	1.14584	1.40932	NFkB-p65 (Phospho-Thr435)	T435	3.19319	-1.62054
NFkB-p65 (Ab-468)	Q04207	-1.20952	1.30359	NFkB-p65 (Phospho-Ser468)	S468	-1.2286	-1.07142
NFkB-p65 (Ab-505)	Q04207	-1.31531	1.32923	NFkB-p65 (Phospho-Thr505)	T505	-1.0003	1.08513
NFkB-p65 (Ab-529)	Q04207	-1.16141	1.11476	NFkB-p65 (Phospho-Ser529)	S529	-1.01032	-2.06007
NFkB-p65 (Ab-536)	Q04207	-1.10365	-1.07354	NFkB-p65 (Phospho-Ser536)	S536	2.39525	-2.08771
NMDAR1 (Ab-897)	P35438	-1.14395	-1.3065	NMDAR1 (Phospho-Ser897)	S897	1.18103	1.06647
				NMDAR2A/B (Phospho-Tyr1246)	Y1246	-1.11307	1.5703
				NMDAR2A/B (Phospho-Tyr1252)	Y1252	-1.11307	1.5703
NMDAR2B (Ab-1472)	Q01097	-1.87515	1.62671	NMDAR2B (Phospho-Tyr1472)	Y1472	-1.03134	1.18359
Opioid Receptor (Ab-375)	P42866	1.31184	1.41097	Opioid Receptor (Phospho-Ser375)	S375	-1.12657	1.09456
p130Cas (Ab-165)	Q61140	1.06903	-1.26745	p130Cas (Phospho-Tyr165)	Y165	-1.00517	-1.31864
p130Cas (Ab-410)	Q61140	1.15601	-1.26295	p130Cas (Phospho-Tyr410)	Y410	-1.00809	-1.11241
p21Cip1 (Ab-145)	P39689	-1.07262	1.02953	p21Cip1 (Phospho-Thr145)	T145	1.21295	-1.25712
p27Kip1 (Ab-10)	P46414	1.03091	-1.00301	p27Kip1 (Phospho-Ser10)	S10	-1.11212	1.03792
p27Kip1 (Ab-187)	P46414	1.05987	-1.02749	p27Kip1 (Phospho-Thr187)	T187	-1.08555	-1.92013
p300 (Ab-89)	B2RWS6	-1.52279	1.32343
p38 MAPK (Ab-180)	P47811	1.01913	-1.16723	p38 MAPK (Phospho-Thr180)	T180	1.17511	-1.31735
p38 MAPK (Ab-182)	P47811	-1.37872	1.3075	p38 MAPK (Phospho-Tyr182)	Y182	1.0779	-1.08828
p38 MAPK (Ab-322)	P47811	1.12102	-1.39865	p38 MAPK (Phospho-Tyr322)	Y322	1.37086	-1.0136
p44/42 MAP Kinase (Ab-202)	Q63844	-1.01911	-1.21169	p44/42 MAP Kinase (Phospho-Thr202)	T202	-1.17407	-1.00004
p44/42 MAP Kinase (Ab-204)	Q63844	1.06461	-1.2718	p44/42 MAP Kinase (Phospho-Tyr204)	Y204	-1.08435	1.02535
p53 (Ab-15)	P02340	-1.04693	-1.26774	p53 (Phospho-Ser15)	S15	1.2275	-1.17539
p53 (Ab-18)	P02340	-1.30118	-1.02229	p53 (Phospho-Thr18)	T18	1.96191	1.10742
p53 (Ab-20)	P02340	-1.27533	1.31287	p53 (Phospho-Ser20)	S20	-1.05914	1.38279
p53 (Ab-315)	P02340	-1.20217	1.27728	p53 (Phospho-Ser315)	S315	1.02649	1.00612
p53 (Ab-33)	P02340	1.00219	-1.08691	p53 (Phospho-Ser33)	S33	-1.05201	1.14447
p53 (Ab-37)	P02340	1.11754	1.14252	p53 (Phospho-Ser37)	S37	-1.22061	1.14266
p53 (Ab-376)	P02340	-1.09374	1.09061
p53 (Ab-378)	P02340	1.07446	-1.10323	p53 (Phospho-Ser378)	S378	-1.17592	1.63578
p53 (Ab-387)	P02340	-1.07465	-1.06489
p53 (Ab-392)	P02340	-1.11431	1.14602	p53 (Phospho-Ser392)	S392	2.03144	-1.16269
p53 (Ab-46)	P02340	1.05096	1.01293	p53 (Phospho-Ser46)	S46	-1.18693	1.10214
p53 (Ab-6)	P02340	-1.08099	-1.22734	p53 (Phospho-Ser6)	S6	1.06455	-1.1554
p53 (Ab-9)	P02340	-1.16823	-1.1075	p53 (Phospho-Ser9)	S9	1.11974	-1.22511
				p53 (Phospho-Ser366)	S366	-1.40774	1.18911
				p53 (Phospho-Thr81)	T81	1.10309	-1.16738
				p63 (Phospho-Ser455)	S455	1.00447	-1.01992
P70S6K (Ab-229)	Q8BSK8	-1.43001	1.23013	P70S6K (Phospho-Thr229)	T229	1.48255	-1.17462
P70S6K (Ab-371)	Q8BSK8	-1.00191	1.16382	P70S6K (Phospho-Ser371)	S371	-1.82918	1.45972
P70S6K (Ab-411)	Q8BSK8	1.22043	-1.22184	P70S6K (Phospho-Ser411)	S411	1.01062	-1.12001
P70S6K (Ab-418)	Q8BSK8	1.14323	-1.0947	P70S6K (Phospho-Ser418)	S418	-1.27105	1.25582
P70S6K (Ab-421)	Q8BSK8	1.14992	-1.16289	P70S6K (Phospho-Thr421)	T421	1.03569	-1.54914
P70S6K (Ab-424)	Q8BSK8	-1.16447	-1.13717	P70S6K (Phospho-Ser424)	S424	3.43493	-1.98318
P70S6K (Ab-427)	Q8BSK8	-1.19155	1.27799
				P70S6K (Phospho-Thr389)	T389	-1.05742	1.11731
P70S6K-beta (Ab-423)	Q9Z1M4	-1.30845	1.38141	P70S6K-beta (Phospho-Ser423)	S423	-1.29425	-1.01525
P73 (Ab-99)	Q9JJP2	-1.44984	-1.22044	P73 (Phospho-Tyr99)	Y99	-1.32525	1.03952
P90RSK (Ab-359/363)	P18653	-1.49577	1.65927	P90RSK (Phospho-Thr359)	T359	-1.15313	1.41343
				P90RSK (Phospho-Ser363)	S363	-1.15313	1.41343
P90RSK (Ab-380)	P18653	1.00397	1.04583	P90RSK (Phospho-Ser380)	S380	-1.14179	-1.3859
P90RSK (Ab-573)	P18653	-1.22708	1.38112	P90RSK (Phospho-Thr573)	T573	-1.26647	1.45482
P95/NBS1 (Ab-343)	Q9R207	-1.87523	1.31542	P95/NBS1 (Phospho-Ser343)	S343	-3.12364	1.89731
PAK1 (Ab-204)	O88643	-1.14827	1.07547	PAK1 (Phospho-Ser204)	S204	-1.47581	1.67191
PAK1 (Ab-212)	O88643	1.01144	1.11018	PAK1 (Phospho-Thr212)	T212	1.16295	-1.06041
PAK1/2 (Ab-199)	O88643	1.34133	-1.21504	PAK1/2 (Phospho-Ser199)	S199	-1.12307	-1.15245
PAK1/2/3 (Ab-141)	O88643	1.04523	1.13738	PAK1/2/3 (Phospho-Ser141)	S141	1.12768	-1.16685
PAK1/2/3 (Ab-423/402/421)	O88643	-2.06807	1.94438	PAK1/2/3 (Phospho-Thr423)	T423	1.07659	-1.11884
				PAK1/2/3 (Phospho-Thr402)	T402	1.07659	-1.11884
				PAK1/2/3 (Phospho-Thr421)	T421	1.07659	-1.11884
PAK2 (Ab-192)	Q8CIN4	1.11324	-1.10176	PAK2 (Phospho-Ser192)	S192	1.06353	1.02457
PAK2 (Ab-197)	Q8CIN4	-1.2438	1.11666
				PAK2 (Phospho-Ser20)	S20	1.07628	-1.0803
PAK3 (Ab-154)	Q61036	-1.02043	1.07327	PAK3 (Phospho-Ser154)	S154	-1.20689	1.06516
PAK4 (Ab-474)	Q8BTW9	1.07672	-1.18274
Paxillin (Ab-118)	Q8VI36	1.19206	-1.29814	Paxillin (Phospho-Tyr118)	Y118	1.4614	-1.40109
Paxillin (Ab-31)	Q8VI36	1.15169	-1.04073	Paxillin (Phospho-Tyr31)	Y31	-1.46912	1.00274
PDGFR alpha (Ab-849)	P26618	-1.0753	1.28831	PDGFR alpha (Phospho-Tyr849)	Y849	1.31682	1.22796
PDGFR beta (Ab-1009)	P05622	1.08608	-1.03114
PDGFR beta (Ab-1021)	P05622	1.13334	-1.06679	PDGFR beta (Phospho-Tyr1021)	Y1021	-1.22052	1.27455
PDGFR beta (Ab-740)	P05622	1.03834	-1.00217	PDGFR beta (Phospho-Tyr740)	Y740	-1.08386	1.18444
PDGFR beta (Ab-751)	P05622	-1.08955	-1.23668	PDGFR beta (Phospho-Tyr751)	Y751	1.27197	-1.24329
PDK1 (Ab-241)	Q9Z2A0	-1.5779	1.53744	PDK1 (Phospho-Ser241)	S241	-1.41898	-1.01815
PEA-15 (Ab-116)	Q62048	1.04983	1.03128	PEA-15 (Phospho-Ser116)	S116	1.15148	-1.18893
				PEA-15 (Phospho-Ser104)	S104	1.12434	-1.13168
PECAM-1 (Ab-713)	Q08481	-1.93542	2.16883	PECAM-1 (Phospho-Tyr713)	Y713	-1.13619	1.34382
				PI3-kinase p85-alpha (Phospho-Tyr607)	Y607	1.30729	-1.28115
PI3-kinase p85-subunit alpha/gamma (Ab-467/199)	P26450	1.11239	1.06288	PI3-kinase p85-subunit alpha/gamma (Phospho-Tyr467/Tyr199)	Y467	1.14678	-1.15849
				PI3-kinase p85-subunit alpha/gamma (Phospho-Tyr467/Tyr199)	Y199	1.14678	-1.15849
Pim-1 (Ab-309)	P06803	-1.10597	-1.14613	Pim-1 (Phospho-Tyr309)	Y309	-1.13903	-1.21324
				PIP5K (Phospho-Ser307)	S307	-1.02478	1.00082
PKA CAT (Ab-197)	P05132	1.17064	-1.06815	PKA CAT (Phospho-Thr197)	T197	-1.03645	-1.03828
				PKA-R2B (Phospho-Ser113)	S113	-1.1587	1.18965
PKC alpha (Ab-657)	P20444	1.08167	-1.28032	PKC alpha (Phospho-Tyr657)	Y657	1.13401	1.34408
PKC alpha/beta II (Ab-638)	P20444	1.16625	-1.23236	PKC alpha/beta II (Phospho-Thr638)	T638	1.03441	1.00656
PKC beta/PKCB (Ab-661)	P68404	1.07522	-1.0379	PKC beta/PKCB (Phospho-Ser661)	S661	-1.21696	1.03892
PKC delta (Ab-505)	P28867	1.05358	-1.25786	PKC delta (Phospho-Thr505)	T505	1.28855	-1.04654
PKC delta (Ab-645)	P28867	-1.13614	1.18411	PKC delta (Phospho-Ser645)	S645	1.1096	-1.18821
				PKC delta (Phospho-Tyr313)	Y313	1.23756	-1.15089
				PKC delta (Phospho-Tyr52)	Y52	1.54504	-1.61486
				PKC delta (Phospho-Tyr64)	Y64	-1.21483	-1.01548
PKC epsilon (Ab-729)	P16054	1.28835	-1.3019	PKC epsilon (Phospho-Ser729)	S729	1.21758	1.24993
PKC pan activation site	P20444	-1.47557	1.14771	PKC pan activation site (Phospho)		1.08324	-1.02016
PKC theta (Ab-676)	Q02111	-1.24301	1.35491	PKC theta (Phospho-Ser676)	S676	-1.58682	1.27066
				PKC theta (Phospho-Thr538)	T538	1.16581	-1.02027
PKC zeta (Ab-410)	Q02956	1.23705	-1.08983	PKC zeta (Phospho-Thr410)	T410	2.80952	-1.07971
PKC zeta (Ab-560)	Q02956	-1.295	1.22355	PKC zeta (Phospho-Thr560)	T560	1.1072	-1.12975
PKD1/PKC mu (Ab-205)	Q62101	-1.36049	1.16083	PKD1/PKC mu (Phospho-Ser205)	S205	-1.08532	1.50034
PKD1/PKC mu (Ab-463)	Q62101	-1.39765	1.2854	PKD1/PKC mu (Phospho-Tyr463)	Y463	-1.09484	1.23588
PKD1/PKC mu (Ab-744/748)	Q62101	-1.01882	-1.01742
PKD1/PKC mu (Ab-910)	Q62101	1.38264	-1.16285	PKD1/PKC mu (Phospho-Ser910)	S910	1.12884	-1.03724
PKD2 (Ab-876)	Q8BZ03	-1.42516	1.05385	PKD2 (Phospho-Ser876)	S876	-1.1108	1.20205
PKR (Ab-446)	Q03963	-1.29318	-1.02328	PKR (Phospho-Thr446)	T446	-1.03251	-1.05509
PKR (Ab-451)	Q03963	-1.28343	-1.1824	PKR (Phospho-Thr451)	T451	1.41766	-1.28535
PLC beta3 (Ab-1105)	P51432	1.47356	-1.29257	PLC beta3 (Phospho-Ser1105)	S1105	-1.07746	1.22087
PLC beta3 (Ab-537)	P51432	1.00961	1.06075	PLC beta3 (Phospho-Ser537)	S537	1.30165	-1.18413
PLCG1 (Ab-771)	Q62077	1.71811	-1.2418	PLCG1 (Phospho-Tyr771)	Y771	1.20401	-1.34554
PLCG1 (Ab-783)	Q62077	1.05001	-1.0971	PLCG1 (Phospho-Tyr783)	Y783	-1.01655	-1.12505
				PLCG1 (Phospho-Tyr1253)	Y1253	-1.26099	1.40509
PLCG2 (Ab-1217)	Q8CIH5	-1.34629	1.16997	PLCG2 (Phospho-Tyr1217)	Y1217	-1.08549	1.15821
PLCG2 (Ab-753)	Q8CIH5	1.15462	1.04939	PLCG2 (Phospho-Tyr753)	Y753	1.24279	-1.17187
PLD1 (Ab-561)	Q9Z280	-1.02441	1.08033	PLD1 (Phospho-Ser561)	S561	1.00798	1.05929
				PLD2 (Phospho-Tyr169)	Y169	-1.19964	-1.04754
PLK1 (Ab-210)	Q07832	-1.39603	1.17236	PLK1 (Phospho-Thr210)	T210	-1.11458	-1.02772
PP1 alpha (Ab-320)	P62137	1.02721	-1.07427	PP1 alpha (Phospho-Thr320)	T320	-1.12379	1.04599
PP2A-alpha (Ab-307)	P63330	-1.5417	1.5759	PP2A-alpha (Phospho-Tyr307)	Y307	1.23149	-1.07239
PPAR-BP (Ab-1457)	Q925J9	-1.2058	-1.01853	PPAR-BP (Phospho-Thr1457)	T1457	-1.32674	1.25452
PPAR-gamma (Ab-112)	P37238	-1.98317	1.81226	PPAR-gamma (Phospho-Ser112)	S112	-1.00676	1.09006
Progesterone Receptor (Ab-190)	Q00175	-1.46073	1.01524	Progesterone Receptor (Phospho-Ser190)	S190	-1.37286	1.06698
PTEN (Ab-370)	O08586	-1.63006	1.40899	PTEN (Phospho-Ser370)	S370	1.20664	-1.7464
PTEN (Ab-380)	O08586	-1.74491	1.30627	PTEN (Phospho-Ser380)	S380	1.03015	-1.23612
PTEN (Ab-380/382/383)	O08586	-1.44118	1.34536	PTEN (Phospho-Ser380/Thr382/Thr383)	S380	1.04379	2.17047
				PTEN (Phospho-Ser380/Thr382/Thr383)	T382	1.04379	2.17047
				PTEN (Phospho-Ser380/Thr382/Thr383)	T383	1.04379	2.17047
				PTPRA (Phospho-Tyr798)	Y798	1.09101	-1.06832
Pyk2 (Ab-402)	Q9QVP9	-1.09437	1.10345	Pyk2 (Phospho-Tyr402)	Y402	1.26625	-1.3125
Pyk2 (Ab-580)	Q9QVP9	-1.44087	-1.27161	Pyk2 (Phospho-Tyr580)	Y580	1.06114	1.10052
Pyk2 (Ab-881)	Q9QVP9	-1.49854	-1.10544	Pyk2 (Phospho-Tyr881)	Y881	-1.09726	2.24617
				Pyk2 (Phospho-Tyr579)	Y579	1.06784	-1.14066
Rac1/cdc42 (Ab-71)	P63001	1.04186	-1.06777	Rac1/cdc42 (Phospho-Ser71)	S71	3.59376	-2.39778
RAD51 (Ab-309)	Q08297	-1.01471	1.12228
				RAD51 (Phospho-Tyr315)	Y315	-1.22422	1.48013
				RAD52 (Phospho-Tyr104)	Y104	-1.09629	1.19736
Raf1 (Ab-259)	Q99N57	-1.26116	1.57032	Raf1 (Phospho-Ser259)	S259	2.31156	-2.61781
Raf1 (Ab-289)	Q99N57	-1.23372	1.35098	Raf1 (Phospho-Ser289)	S289	1.0602	1.0456
Raf1 (Ab-296)	Q99N57	-1.82797	1.38591	Raf1 (Phospho-Ser296)	S296	-1.70846	-1.2064
Raf1 (Ab-338)	Q99N57	-1.0901	1.39243	Raf1 (Phospho-Ser338)	S338	1.19913	3.89757
Raf1 (Ab-341)	Q99N57	-1.36515	1.58558	Raf1 (Phospho-Tyr341)	Y341	1.09666	-1.10551
Raf1 (Ab-43)	Q99N57	-1.06162	-1.05943	Raf1 (Phospho-Ser43)	S43	1.15305	-1.11695
Raf1 (Ab-621)	Q99N57	-1.25638	1.38156	Raf1 (Phospho-Ser621)	S621	1.38829	-1.1454
				RapGEF1 (Phospho-Tyr504)	Y504	-1.24215	-1.17723
Ras-GRF1 (Ab-916)	P27671	-1.13024	1.20781	Ras-GRF1 (Phospho-Ser916)	S916	1.35717	-1.22087
Rb (Ab-608)	P13405	1.08909	-1.05371	Rb (Phospho-Ser608)	S608	-1.09671	-1.13742
Rb (Ab-780)	P13405	-1.21794	1.02297	Rb (Phospho-Ser780)	S780	1.17131	-1.12792
Rb (Ab-795)	P13405	1.33808	-1.39639	Rb (Phospho-Ser795)	S795	-1.07415	-1.31753
Rb (Ab-807)	P13405	-1.02841	1.17164	Rb (Phospho-Ser807)	S807	1.04946	2.4123
Rb (Ab-811)	P13405	-1.23588	1.05736	Rb (Phospho-Ser811)	S811	1.07932	1.12438
				Rb (Phospho-Thr821)	T821	-1.05079	1.02492
Rb-like-2 (RBL2) (Ab-952)	Q64700	-1.13652	-1.04568
Rel (Ab-503)	P15307	1.31711	-1.04494	Rel (Phospho-Ser503)	S503	1.35448	-1.4459
RelB (Ab-552)	Q04863	1.14841	-1.17074	RelB (Phospho-Ser552)	S552	1.54232	-2.16082
Ret (Ab-905)	P35546	-1.19271	-1.12178	Ret (Phospho-Tyr905)	Y905	-2.49785	1.55724
				RGS16 (Phospho-Tyr168)	Y168	1.05534	-1.09269
Rho/Rac guanine nucleotide exchange factor 2 (Ab-885)	Q60875	1.41232	-1.03783	Rho/Rac guanine nucleotide exchange factor 2 (Phospho-Ser885)	S885	1.42384	-1.23668
RhoA (Ab-188)	Q9QUI0	-1.62798	1.59159
RSK1/2/3/4 (Ab-221/227/218/232)	P18653	-1.00606	1.07299	RSK1/2/3/4 (Phospho-Ser221/227/218/232)	S221	-1.14071	-1.05593
				RSK1/2/3/4 (Phospho-Ser221/227/218/232)	S227	-1.14071	-1.05593
				RSK1/2/3/4 (Phospho-Ser221/227/218/232)	S218	-1.14071	-1.05593
				RSK1/2/3/4 (Phospho-Ser221/227/218/232)	S232	-1.14071	-1.05593
RyR2 (Ab-2808)	E9Q401	-1.20079	1.01863	RyR2 (Phospho-Ser2808)	S2808	1.15311	1.17226
S6 Ribosomal Protein (Ab-235)	P62754	-1.46903	-1.04528	S6 Ribosomal Protein (Phospho-Ser235)	S235	1.1999	-1.06176
SAPK/JNK (Ab-183)	Q91Y86	1.11449	-1.24588	SAPK/JNK (Phospho-Thr183)	T183	1.39134	-1.38208
SAPK/JNK (Ab-185)	Q91Y86	1.08642	-1.20702	SAPK/JNK (Phospho-Tyr185)	Y185	-1.7037	1.34589
Shc (Ab-349)	P98083	-1.33447	1.23696	Shc (Phospho-Tyr349)	Y349	-1.62217	2.25247
Shc (Ab-427)	P98083	-1.01892	-1.28671	Shc (Phospho-Tyr427)	Y427	1.49585	-1.41315
				SHP-1 (Phospho-Tyr536)	Y536	-1.71536	2.53153
SHP-2 (Ab-542)	P35235	1.02433	1.12178	SHP-2 (Phospho-Tyr542)	Y542	-1.29714	1.26046
SHP-2 (Ab-580)	P35235	-1.1071	1.16354	SHP-2 (Phospho-Tyr580)	Y580	1.71749	-1.028
SLP-76 (Ab-128)	Q60787	1.1974	1.01351	SLP-76 (Phospho-Tyr128)	Y128	-1.02255	-1.07155
Smad1 (Ab-187)	P70340	-1.01564	-1.04048	Smad1 (Phospho-Ser187)	S187	-1.04816	-1.25388
Smad1 (Ab-465)	P70340	-1.3067	1.08754	Smad1 (Phospho-Ser465)	S465	1.21705	-1.15774
Smad2 (Ab-220)	Q62432	-1.02762	1.30627	Smad2 (Phospho-Thr220)	T220	1.08391	-1.13916
Smad2 (Ab-245)	Q62432	1.24147	-1.19532
Smad2 (Ab-250)	Q62432	1.17663	-1.19964	Smad2 (Phospho-Ser250)	S250	-1.10192	-1.17366
Smad2 (Ab-255)	Q62432	-1.31844	1.2134
Smad2 (Ab-467)	Q62432	-1.25624	1.02449	Smad2 (Phospho-Ser467)	S467	1.18301	1.02725
Smad2/3 (Ab-8)	Q8BUN5	-1.0195	1.43955	Smad2/3 (Phospho-Thr8)	T8	-1.08066	-1.08671
Smad3 (Ab-179)	Q8BUN5	-1.47714	1.05923	Smad3 (Phospho-Thr179)	T179	1.1017	-1.15091
Smad3 (Ab-204)	Q8BUN5	1.31186	1.02915	Smad3 (Phospho-Ser204)	S204	1.11819	-1.25308
Smad3 (Ab-213)	Q8BUN5	1.38434	-1.13931	Smad3 (Phospho-Ser213)	S213	-1.33753	1.05446
Smad3 (Ab-425)	Q8BUN5	-1.17658	-1.04407	Smad3 (Phospho-Ser425)	S425	1.21222	1.33662
				Smad3 (Phospho-Ser208)	S208	1.04648	-1.18158
SMC1 (Ab-957)	Q9CU62	1.12625	1.18948	SMC1 (Phospho-Ser957)	S957	-1.1977	-1.09935
SP1 (Ab-739)	O89090	1.26944	-1.17966	SP1 (Phospho-Thr739)	T739	1.83635	-1.56411
Src (Ab-418)	P05480	-1.34585	1.64298	Src (Phospho-Tyr418)	Y418	1.21643	-1.649
Src (Ab-529)	P05480	-2.56061	1.23873	Src (Phospho-Tyr529)	Y529	1.20315	-1.04347
Src (Ab-75)	P05480	1.04301	-1.06447	Src (Phospho-Ser75)	S75	-1.07631	-1.19306
				Src (Phospho-Tyr216)	Y216	-1.06273	-1.09394
SREBP-1 (Ab-439)	Q9WTN3	-1.12354	-1.13752	SREBP-1 (Phospho-Ser439)	S439	-1.11885	-1.04284
SRF (Ab-77)	Q9JM73	1.02483	1.11019	SRF (Phospho-Ser77)	S77	1.06466	-1.09658
SRF (Ab-99)	Q9JM73	-1.34821	1.29653	SRF (Phospho-Ser99)	S99	-1.17102	1.21252
STAM2 (Ab-192)	O88811	1.15719	1.00624	STAM2 (Phospho-Tyr192)	Y192	-1.17858	1.06569
STAT1 (Ab-701)	P42225	-1.04295	-1.22562	STAT1 (Phospho-Tyr701)	Y701	1.39273	-1.03291
STAT1 (Ab-727)	P42225	1.12716	-1.01268	STAT1 (Phospho-Ser727)	S727	1.31264	-1.18112
STAT2 (Ab-690)	Q9WVL2	1.15085	-1.10712	STAT2 (Phospho-Tyr690)	Y690	1.10441	-1.1627
STAT3 (Ab-705)	P42227	-1.125	-1.02926	STAT3 (Phospho-Tyr705)	Y705	-1.31378	1.11781
STAT3 (Ab-727)	P42227	1.06822	-1.3084	STAT3 (Phospho-Ser727)	S727	1.08928	-1.19102
STAT4 (Ab-693)	P42228	1.05229	-1.29649	STAT4 (Phospho-Tyr693)	Y693	-1.14432	1.05344
STAT5A (Ab-694)	P42230	1.05256	-1.08854	STAT5A (Phospho-Tyr694)	Y694	1.0874	-1.23321
STAT5A (Ab-780)	P42230	-1.82349	1.44204	STAT5A (Phospho-Ser780)	S780	-1.38841	-1.17039
				STAT5A (Phospho-Ser725)	S725	1.12404	-1.15394
STAT5B (Ab-731)	P42232	1.22319	-1.23342	STAT5B (Phospho-Ser731)	S731	-1.03083	1.22948
STAT6 (Ab-641)	P52633	1.45857	-1.36853	STAT6 (Phospho-Tyr641)	Y641	-1.20889	-1.27691
STAT6 (Ab-645)	P52633	-1.365	1.19196	STAT6 (Phospho-Thr645)	T645	-1.32956	-1.09311
Stathmin 1 (Ab-15)	P54227	1.09295	1.02342	Stathmin 1 (Phospho-Ser15)	S15	-1.01701	1.02126
Stathmin 1 (Ab-24)	P54227	-1.22761	-1.1969	Stathmin 1 (Phospho-Ser24)	S24	1.10255	-1.36811
Stathmin 1 (Ab-37)	P54227	-1.0139	-1.26353	Stathmin 1 (Phospho-Ser37)	S37	1.02096	-1.08327
Survivin (Ab-117)	O70201	1.14019	-1.06471	Survivin (Phospho-Thr117)	T117	-1.02742	1.12034
SYK (Ab-348)	P48025	-1.08621	-1.07377	SYK (Phospho-Tyr348)	Y348	-1.18399	1.35192
SYK (Ab-525)	P48025	-1.18662	1.46675	SYK (Phospho-Tyr525)	Y525	1.36103	1.07611
				SYK (Phospho-Tyr323)	Y323	1.11259	-1.0911
Synapsin (Ab-62)	O88935	-1.04252	1.18975	Synapsin (Phospho-Ser62)	S62	1.04212	-1.01477
Synapsin (Ab-9)	O88935	1.02568	-1.19462	Synapsin (Phospho-Ser9)	S9	-1.24762	-1.13165
Synaptotagmin (Ab-202)	P46096	-1.15082	1.04623	Synaptotagmin (Phospho-Thr202)	T202	1.09317	-1.12276
Synaptotagmin (Ab-309)	P46096	1.02966	1.11839	Synaptotagmin (Phospho-Ser309)	S309	-1.08532	-1.08583
Synuclein alpha (Ab-125)	O55042	-1.01618	-1.18498	Synuclein alpha (Phospho-Tyr125)	Y125	1.08958	1.37373
Synuclein alpha (Ab-133)	O55042	-1.15975	-1.16595	Synuclein alpha (Phospho-Tyr133)	Y133	-1.23739	-1.31661
				Synuclein alpha (Phospho-Tyr136)	Y136	1.19486	-1.1962
Tau (Ab-181)	P10637	-1.28098	1.08785	Tau (Phospho-Thr181)	T181	1.1959	-1.09689
Tau (Ab-205)	P10637	-1.29943	1.17512	Tau (Phospho-Thr205)	T205	1.40373	-1.38557
Tau (Ab-212)	P10637	-1.30168	1.3099	Tau (Phospho-Thr212)	T212	1.06459	-1.10692
Tau (Ab-214)	P10637	-1.12834	-1.17545	Tau (Phospho-Ser214)	S214	-1.22393	-2.52322
Tau (Ab-231)	P10637	1.02164	-1.13107	Tau (Phospho-Thr231)	T231	1.09388	1.12037
Tau (Ab-235)	P10637	-1.77068	2.90945	Tau (Phospho-Ser235)	S235	1.05515	1.2323
Tau (Ab-262)	P10637	-1.05228	-1.06244	Tau (Phospho-Ser262)	S262	1.27705	-1.17374
Tau (Ab-356)	P10637	-1.35741	1.43972	Tau (Phospho-Ser356)	S356	2.56514	-2.74591
Tau (Ab-396)	P10637	-1.26586	1.01529	Tau (Phospho-Ser396)	S396	3.38361	-3.58666
Tau (Ab-404)	P10637	-1.22405	1.23456	Tau (Phospho-Ser404)	S404	1.02635	1.19363
Tau (Ab-422)	P10637	1.17085	-1.06941	Tau (Phospho-Ser422)	S422	-1.0227	-1.05444
				TFII-I (Phospho-Tyr248)	Y248	-1.00991	-1.08175
TGFBR1 (Ab-165)	Q64729	1.06733	-1.08541
TGFBR2 (Ab-250)	Q62312	-1.30123	1.35934
				TIE2 (Phospho-Tyr1108)	Y1108	1.276	1.2745
TIF-IA (Ab-649)	B2RS91	1.20403	1.02688	TIF-IA (Phospho-Ser649)	S649	1.12206	1.02826
TLK1 (Ab-764)	Q8C0V0	-1.19086	1.24248
TOP2A/DNA topoisomerase II (Ab-1106)	Q01320	-1.02837	1.43348	TOP2A/DNA topoisomerase II (Phospho-Ser1106)	S1106	-1.06045	1.05272
Trk A (Ab-496)	Q3UFB7	-1.11561	1.15243
				Trk A (Phospho-Tyr680/681)	Y680	1.03525	-1.19062
				Trk A (Phospho-Tyr680/681)	Y681	1.03525	-1.19062
				Trk A (Phospho-Tyr701)	Y701	-1.25331	-1.06405
				Trk A (Phospho-Tyr791)	Y791	1.24656	-1.08826
Trk B (Ab-515)	P15209	-1.09393	1.28855	Trk B (Phospho-Tyr515)	Y515	1.02144	1.06376
				Trk B (Phospho-Tyr705)	Y705	-1.2661	1.20939
Tuberin/TSC2 (Ab-1462)	Q61037	1.19248	-1.12198	Tuberin/TSC2 (Phospho-Thr1462)	T1462	1.37137	-1.30513
Tuberin/TSC2 (Ab-939)	Q61037	-1.30209	1.58347	Tuberin/TSC2 (Phospho-Ser939)	S939	1.20049	-1.22068
Tuberin/TSC2 (Ab-981)	Q61037	-1.18186	-1.13704
TYK2 (Ab-1054)	Q9R117	-1.10979	-1.12037	TYK2 (Phospho-Tyr1054)	Y1054	1.23252	-1.63343
Tyrosine Hydroxylase (Ab-19)	P24529	-1.16161	-1.00443	Tyrosine Hydroxylase (Phospho-Ser19)	S19	1.2677	1.03849
Tyrosine Hydroxylase (Ab-31)	P24529	-1.07103	1.10089	Tyrosine Hydroxylase (Phospho-Ser31)	S31	1.40806	-1.18824
Tyrosine Hydroxylase (Ab-40)	P24529	-1.16957	1.08422	Tyrosine Hydroxylase (Phospho-Ser40)	S40	1.9454	1.2824
Tyrosine Hydroxylase (Ab-8)	P24529	-1.08231	1.1982	Tyrosine Hydroxylase (Phospho-Ser8)	S8	-1.4224	-1.03238
VASP (Ab-157)	P70460	-1.39392	1.2645	VASP (Phospho-Ser157)	S157	2.15701	-1.34913
VASP (Ab-238)	P70460	-1.5122	1.23435	VASP (Phospho-Ser238)	S238	1.15155	2.48648
VAV1 (Ab-160)	P27870	-1.23699	2.10051
VAV1 (Ab-174)	P27870	-1.10817	1.17195	VAV1 (Phospho-Tyr174)	Y174	-1.04081	-1.49847
VAV2 (Ab-142)	Q60992	1.63691	-1.2698	VAV2 (Phospho-Tyr142)	Y142	-1.20185	1.15868
				VE-Cadherin (Phospho-Tyr731)	Y731	-1.5941	1.45333
VEGFR1 (Ab-1333)	P35969	-1.00874	1.01412	VEGFR1 (Phospho-Tyr1333)	Y1333	-1.32705	1.26102
VEGFR2 (Ab-1054)	P35918	1.00776	1.09226	VEGFR2 (Phospho-Tyr1054)	Y1054	1.0392	1.16916
VEGFR2 (Ab-1059)	P35918	1.11131	-1.07254	VEGFR2 (Phospho-Tyr1059)	Y1059	-1.00107	-1.04501
VEGFR2 (Ab-1175)	P35918	-1.45826	1.22644	VEGFR2 (Phospho-Tyr1175)	Y1175	1.5822	-1.10532
VEGFR2 (Ab-1214)	P35918	-1.93625	1.71312	VEGFR2 (Phospho-Tyr1214)	Y1214	-2.68368	1.09092
VEGFR2 (Ab-951)	P35918	-1.7502	1.13289	VEGFR2 (Phospho-Tyr951)	Y951	1.19115	-1.11457
Vinculin (Ab-821)	Q64727	1.07057	-1.01223	Vinculin (Phospho-Tyr821)	Y821	1.10188	1.11502
WASP (Ab-290)	P70315	-1.12773	1.19209	WASP (Phospho-Tyr290)	Y290	-1.35219	1.18384
WAVE1 (Ab-125)	Q8R5H6	-1.11592	-1.07047	WAVE1 (Phospho-Tyr125)	Y125	1.37275	-1.00288
WEE1 (Ab-53)	P47810	1.07034	-1.05281	WEE1 (Phospho-Ser53)	S53	1.08213	-1.05818
				WEE1 (Phospho-Ser642)	S642	-1.1334	1.1226
				WWOX (Phospho-Tyr33)	Y33	-1.15034	1.06548
XIAP (Ab-87)	Q60989	-1.16121	1.02715	XIAP (Phospho-Ser87)	S87	1.22625	1.38026
Zap-70 (Ab-292)	P43404	1.17015	1.03795	Zap-70 (Phospho-Tyr292)	Y292	-1.28385	1.10495
Zap-70 (Ab-319)	P43404	-1.30306	1.33437	Zap-70 (Phospho-Tyr319)	Y319	1.27648	1.39696
Zap-70 (Ab-493)	P43404	1.03691	1.074	Zap-70 (Phospho-Tyr493)	Y493	1.98951	1.19575
				Zap-70 (Phospho-Tyr315)	Y315	-1.29695	-1.03493
